# Supplementary material for: Selective androgen receptor degrader (SARD) to overcome antiandrogen resistance in castration-resistant prostate cancer
Source: eLife. 2023 Jan 19;12:e70700. doi: 10.7554/eLife.70700 (PMC9901937; doi:10.7554/eLife.70700)
Supplement: Source data 2. [file elife-70700-data2.zip]

Archive with 147 entries (128 files):
- Supplementary Material_source_data/Figure 1-figure supplement 1 & Supplementary1a-source/
- Supplementary Material_source_data/Figure 1-figure supplement 1 & Supplementary1a-source/Z10.WMF
- Supplementary Material_source_data/Figure 1-figure supplement 1 & Supplementary1a-source/Z11.PDF
- Supplementary Material_source_data/Figure 1-figure supplement 1 & Supplementary1a-source/Z12.PDF
- Supplementary Material_source_data/Figure 1-figure supplement 1 & Supplementary1a-source/Z13.PDF
- Supplementary Material_source_data/Figure 1-figure supplement 1 & Supplementary1a-source/Z14.PDF
- Supplementary Material_source_data/Figure 1-figure supplement 1 & Supplementary1a-source/Z15.PDF
- Supplementary Material_source_data/Figure 1-figure supplement 1 & Supplementary1a-source/Z16.PDF
- Supplementary Material_source_data/Figure 1-figure supplement 1 & Supplementary1a-source/Z17.PDF
- Supplementary Material_source_data/Figure 1-figure supplement 1 & Supplementary1a-source/Z18.PDF
- Supplementary Material_source_data/Figure 1-figure supplement 1 & Supplementary1a-source/Z19.WMF
- Supplementary Material_source_data/Figure 1-figure supplement 1 & Supplementary1a-source/Z1-HNMR.pdf
- Supplementary Material_source_data/Figure 1-figure supplement 1 & Supplementary1a-source/Z1-HPLC.pdf
- Supplementary Material_source_data/Figure 1-figure supplement 1 & Supplementary1a-source/Z2.PDF
- Supplementary Material_source_data/Figure 1-figure supplement 1 & Supplementary1a-source/Z20.PDF
- Supplementary Material_source_data/Figure 1-figure supplement 1 & Supplementary1a-source/Z21.PDF
- Supplementary Material_source_data/Figure 1-figure supplement 1 & Supplementary1a-source/Z22.PDF
- Supplementary Material_source_data/Figure 1-figure supplement 1 & Supplementary1a-source/Z23.PDF
- Supplementary Material_source_data/Figure 1-figure supplement 1 & Supplementary1a-source/Z23-NMR.WMF
- Supplementary Material_source_data/Figure 1-figure supplement 1 & Supplementary1a-source/Z24.PDF
- Supplementary Material_source_data/Figure 1-figure supplement 1 & Supplementary1a-source/Z25.PDF
- Supplementary Material_source_data/Figure 1-figure supplement 1 & Supplementary1a-source/Z26.PDF
- Supplementary Material_source_data/Figure 1-figure supplement 1 & Supplementary1a-source/Z27.PDF
- Supplementary Material_source_data/Figure 1-figure supplement 1 & Supplementary1a-source/Z28.PDF
- Supplementary Material_source_data/Figure 1-figure supplement 1 & Supplementary1a-source/Z29.PDF
- Supplementary Material_source_data/Figure 1-figure supplement 1 & Supplementary1a-source/Z3.PDF
- Supplementary Material_source_data/Figure 1-figure supplement 1 & Supplementary1a-source/Z30.PDF
- Supplementary Material_source_data/Figure 1-figure supplement 1 & Supplementary1a-source/Z31.PDF
- Supplementary Material_source_data/Figure 1-figure supplement 1 & Supplementary1a-source/Z32.PDF
- Supplementary Material_source_data/Figure 1-figure supplement 1 & Supplementary1a-source/Z33.TIF
- Supplementary Material_source_data/Figure 1-figure supplement 1 & Supplementary1a-source/Z34.WMF
- Supplementary Material_source_data/Figure 1-figure supplement 1 & Supplementary1a-source/Z35.PDF
- Supplementary Material_source_data/Figure 1-figure supplement 1 & Supplementary1a-source/Z36.PDF
- Supplementary Material_source_data/Figure 1-figure supplement 1 & Supplementary1a-source/Z37.PDF
- Supplementary Material_source_data/Figure 1-figure supplement 1 & Supplementary1a-source/Z38.PDF
- Supplementary Material_source_data/Figure 1-figure supplement 1 & Supplementary1a-source/Z39.JPG
- Supplementary Material_source_data/Figure 1-figure supplement 1 & Supplementary1a-source/Z4.PDF
- Supplementary Material_source_data/Figure 1-figure supplement 1 & Supplementary1a-source/Z40.PDF
- Supplementary Material_source_data/Figure 1-figure supplement 1 & Supplementary1a-source/Z41.emf
- Supplementary Material_source_data/Figure 1-figure supplement 1 & Supplementary1a-source/Z42.emf
- Supplementary Material_source_data/Figure 1-figure supplement 1 & Supplementary1a-source/Z43.emf
- Supplementary Material_source_data/Figure 1-figure supplement 1 & Supplementary1a-source/Z44.JPG
- Supplementary Material_source_data/Figure 1-figure supplement 1 & Supplementary1a-source/Z45.emf
- Supplementary Material_source_data/Figure 1-figure supplement 1 & Supplementary1a-source/Z45-2.JPG
- Supplementary Material_source_data/Figure 1-figure supplement 1 & Supplementary1a-source/Z46.emf
- Supplementary Material_source_data/Figure 1-figure supplement 1 & Supplementary1a-source/Z46-2.JPG
- Supplementary Material_source_data/Figure 1-figure supplement 1 & Supplementary1a-source/Z47.emf
- Supplementary Material_source_data/Figure 1-figure supplement 1 & Supplementary1a-source/Z48.emf
- Supplementary Material_source_data/Figure 1-figure supplement 1 & Supplementary1a-source/Z49.emf
- Supplementary Material_source_data/Figure 1-figure supplement 1 & Supplementary1a-source/Z49-2.JPG
- Supplementary Material_source_data/Figure 1-figure supplement 1 & Supplementary1a-source/Z5.PDF
- Supplementary Material_source_data/Figure 1-figure supplement 1 & Supplementary1a-source/Z50.emf
- Supplementary Material_source_data/Figure 1-figure supplement 1 & Supplementary1a-source/Z51.EMF
- Supplementary Material_source_data/Figure 1-figure supplement 1 & Supplementary1a-source/Z52.emf
- Supplementary Material_source_data/Figure 1-figure supplement 1 & Supplementary1a-source/Z54.emf
- Supplementary Material_source_data/Figure 1-figure supplement 1 & Supplementary1a-source/Z55.emf
- Supplementary Material_source_data/Figure 1-figure supplement 1 & Supplementary1a-source/Z56.TIF
- Supplementary Material_source_data/Figure 1-figure supplement 1 & Supplementary1a-source/Z57.TIF
- Supplementary Material_source_data/Figure 1-figure supplement 1 & Supplementary1a-source/Z58.emf
- Supplementary Material_source_data/Figure 1-figure supplement 1 & Supplementary1a-source/Z59.emf
- Supplementary Material_source_data/Figure 1-figure supplement 1 & Supplementary1a-source/Z6.WMF
- Supplementary Material_source_data/Figure 1-figure supplement 1 & Supplementary1a-source/Z60.TIF
- Supplementary Material_source_data/Figure 1-figure supplement 1 & Supplementary1a-source/Z61.EMF
- Supplementary Material_source_data/Figure 1-figure supplement 1 & Supplementary1a-source/Z62.emf
- Supplementary Material_source_data/Figure 1-figure supplement 1 & Supplementary1a-source/Z63.emf
- Supplementary Material_source_data/Figure 1-figure supplement 1 & Supplementary1a-source/Z64.emf
- Supplementary Material_source_data/Figure 1-figure supplement 1 & Supplementary1a-source/Z65.EMF
- Supplementary Material_source_data/Figure 1-figure supplement 1 & Supplementary1a-source/Z66.PDF
- Supplementary Material_source_data/Figure 1-figure supplement 1 & Supplementary1a-source/Z67.emf
- Supplementary Material_source_data/Figure 1-figure supplement 1 & Supplementary1a-source/Z68.emf
- Supplementary Material_source_data/Figure 1-figure supplement 1 & Supplementary1a-source/Z69.emf
- Supplementary Material_source_data/Figure 1-figure supplement 1 & Supplementary1a-source/Z7.PDF
- Supplementary Material_source_data/Figure 1-figure supplement 1 & Supplementary1a-source/Z70.PDF
- Supplementary Material_source_data/Figure 1-figure supplement 1 & Supplementary1a-source/Z71.PDF
- Supplementary Material_source_data/Figure 1-figure supplement 1 & Supplementary1a-source/Z72.EMF
- Supplementary Material_source_data/Figure 1-figure supplement 1 & Supplementary1a-source/Z73.emf
- Supplementary Material_source_data/Figure 1-figure supplement 1 & Supplementary1a-source/Z74.emf
- Supplementary Material_source_data/Figure 1-figure supplement 1 & Supplementary1a-source/Z75.PDF
- Supplementary Material_source_data/Figure 1-figure supplement 1 & Supplementary1a-source/Z76.PDF
- Supplementary Material_source_data/Figure 1-figure supplement 1 & Supplementary1a-source/Z77.emf
- Supplementary Material_source_data/Figure 1-figure supplement 1 & Supplementary1a-source/Z78.EMF
- Supplementary Material_source_data/Figure 1-figure supplement 1 & Supplementary1a-source/Z79.PDF
- Supplementary Material_source_data/Figure 1-figure supplement 1 & Supplementary1a-source/Z8.PDF
- Supplementary Material_source_data/Figure 1-figure supplement 1 & Supplementary1a-source/Z80.PDF
- Supplementary Material_source_data/Figure 1-figure supplement 1 & Supplementary1a-source/Z9.PDF
- Supplementary Material_source_data/Figure 1-figure supplement 2-source data 1/
- Supplementary Material_source_data/Figure 1-figure supplement 2-source data 1/Figure 1-figure supplement 2A.xls
- Supplementary Material_source_data/Figure 1-figure supplement 2-source data 1/Figure 1-figure supplement 2B.xls
- Supplementary Material_source_data/Figure 1-figure supplement 2-source data 1/Figure 1-figure supplement 2C.xls
- Supplementary Material_source_data/Figure 1-figure supplement 3-source data 1/
- Supplementary Material_source_data/Figure 1-figure supplement 3-source data 1/Figure 1-figure supplement 3A-D.xls
- Supplementary Material_source_data/Figure 2-figure supplement 1-source data 1/
- Supplementary Material_source_data/Figure 2-figure supplement 1-source data 1/Figure 2-figure supplement 1A-G.xls
- Supplementary Material_source_data/Figure 2-figure supplement 1-source data 1/Figure 2-figure supplement 1H.xls
- Supplementary Material_source_data/Figure 2-figure supplement 1-source data 1/Figure 2-figure supplement 1I.xlsx
- Supplementary Material_source_data/Figure 2-figure supplement 2-source data 1/
- Supplementary Material_source_data/Figure 2-figure supplement 2-source data 1/Figure 2-figure supplement 2A-B/
- Supplementary Material_source_data/Figure 2-figure supplement 2-source data 1/Figure 2-figure supplement 2A-B/Figure 2-figure supplement 2A-B.xlsx
- Supplementary Material_source_data/Figure 2-figure supplement 2-source data 1/Figure 2-figure supplement 2C/
- Supplementary Material_source_data/Figure 2-figure supplement 2-source data 1/Figure 2-figure supplement 2C/Figure 2-figure supplement 2C.xlsx
- Supplementary Material_source_data/Figure 2-figure supplement 2-source data 1/Figure 2-figure supplement 2D/
- Supplementary Material_source_data/Figure 2-figure supplement 2-source data 1/Figure 2-figure supplement 2D/Figure 2-figure supplement 2D.xlsx
- Supplementary Material_source_data/Figure 2-figure supplement 3-source data 1/
- Supplementary Material_source_data/Figure 2-figure supplement 3-source data 1/Figure 2-figure supplement 3-actin.jpg
- Supplementary Material_source_data/Figure 2-figure supplement 3-source data 1/Figure 2-figure supplement 3-AR.tif
- Supplementary Material_source_data/Figure 2-figure supplement 3-source data 1/Figure 2-figure supplement 3-CDK7.tif
- Supplementary Material_source_data/Figure 2-figure supplement 3-source data 1/Figure 2-figure supplement 3-GR.jpg
- Supplementary Material_source_data/Figure 2-figure supplement 3-source data 1/Figure 2-figure supplement 3-HSP90.jpg
- Supplementary Material_source_data/Figure 4-figure supplement 1-source data 1/
- Supplementary Material_source_data/Figure 4-figure supplement 1-source data 1/Figure 4-figure supplement 1.xls
- Supplementary Material_source_data/Figure 4-figure supplement 2-source data 1/
- Supplementary Material_source_data/Figure 4-figure supplement 2-source data 1/Figure 4-figure supplement 2A-actin.tif
- Supplementary Material_source_data/Figure 4-figure supplement 2-source data 1/Figure 4-figure supplement 2A-AR.tif
- Supplementary Material_source_data/Figure 4-figure supplement 2-source data 1/Figure 4-figure supplement 2B-C.xls
- Supplementary Material_source_data/Figure 4-figure supplement 2-source data 1/Figure 4-figure supplement 2D-actin.tif
- Supplementary Material_source_data/Figure 4-figure supplement 2-source data 1/Figure 4-figure supplement 2D-AR.tif
- Supplementary Material_source_data/Figure 4-figure supplement 2-source data 1/Figure 4-figure supplement 2E-F.xls
- Supplementary Material_source_data/Figure 4-figure supplement 3-source data 1/
- Supplementary Material_source_data/Figure 4-figure supplement 3-source data 1/Figure 4-figure supplement 3.txt
- Supplementary Material_source_data/Figure 5-figure supplement 1-source data 1/
- Supplementary Material_source_data/Figure 5-figure supplement 1-source data 1/Figure 5-figure supplement 1A-G.xls
- Supplementary Material_source_data/Figure 6-figure supplement 1-source data 1/
- Supplementary Material_source_data/Figure 6-figure supplement 1-source data 1/Figure 6-figure supplement 1A-actin.tif
- Supplementary Material_source_data/Figure 6-figure supplement 1-source data 1/Figure 6-figure supplement 1A-Cleaved PARP.tif
- Supplementary Material_source_data/Figure 6-figure supplement 1-source data 1/Figure 6-figure supplement 1B-actin.jpg
- Supplementary Material_source_data/Figure 6-figure supplement 1-source data 1/Figure 6-figure supplement 1B-Cleaved PARP.jpg
- Supplementary Material_source_data/Figure 6-figure supplement 1-source data 1/Figure 6-figure supplement 1C-D.xls
- Supplementary Material_source_data/Figure 6-figure supplement 1-source data 1/Figure 6-figure supplement 1E-actin.jpg
- Supplementary Material_source_data/Figure 6-figure supplement 1-source data 1/Figure 6-figure supplement 1E-Cleaved PARP.jpg
- Supplementary Material_source_data/Figure 7-figure supplement 2-source data 1/
- Supplementary Material_source_data/Figure 7-figure supplement 2-source data 1/Figure 7-figure supplement 2A¿CC.xls
- Supplementary Material_source_data/Figure 8-figure supplement 1 & Supplementary file 1c-source/
- Supplementary Material_source_data/Figure 8-figure supplement 1 & Supplementary file 1c-source/ZL-1-F0473-0018-98.pdf
- Supplementary Material_source_data/Figure 8-figure supplement 1 & Supplementary file 1c-source/ZL-2-Z28306927.PDF
- Supplementary Material_source_data/Figure 8-figure supplement 1 & Supplementary file 1c-source/ZL-3-Z29951011.PDF
- Supplementary Material_source_data/Figure 8-figure supplement 1 & Supplementary file 1c-source/ZL-4-Z30198298.PDF
- Supplementary Material_source_data/Figure 8-figure supplement 1 & Supplementary file 1c-source/ZL-5-Z26660731.PDF
- Supplementary Material_source_data/Figure 8-figure supplement 1 & Supplementary file 1c-source/ZL-6-PB228330606.PDF
- Supplementary Material_source_data/Figure 8-figure supplement 1 & Supplementary file 1c-source/ZL-7-PB228374000.PDF
- Supplementary Material_source_data/Figure 8-figure supplement 2-source data 1/
- Supplementary Material_source_data/Figure 8-figure supplement 2-source data 1/Figure 8-figure supplement 2A.xls
- Supplementary Material_source_data/Figure 8-figure supplement 2-source data 1/Figure 8-figure supplement 2B/
- Supplementary Material_source_data/Figure 8-figure supplement 2-source data 1/Figure 8-figure supplement 2B/Figure 8-figure supplement 2B-actin.jpg
- Supplementary Material_source_data/Figure 8-figure supplement 2-source data 1/Figure 8-figure supplement 2B/Figure 8-figure supplement 2B-AR.jpg
- Supplementary Material_source_data/Figure 8-figure supplement 2-source data 1/Figure 8-figure supplement 2B/Figure 8-figure supplement 2B-PSA.jpg
- Supplementary Material_source_data/Figure 8-figure supplement 3-source data 1/
- Supplementary Material_source_data/Figure 8-figure supplement 3-source data 1/Figure 8-figure supplement 3A-D.xls
