# Supplementary material for: Selective androgen receptor degrader (SARD) to overcome antiandrogen resistance in castration-resistant prostate cancer
Source: eLife. 2023 Jan 19;12:e70700. doi: 10.7554/eLife.70700 (PMC9901937; doi:10.7554/eLife.70700)
Supplement: Source data 2. [file elife-70700-data2.zip › Supplementary Material_source_data/Figure 4-figure supplement 3-source data 1/Figure 4-figure supplement 3.txt]

Run 1; Ch 2; Fc 2-1 corr; Cy 7; Z15; Conc 0.1372 µM_X	Run 1; Ch 2; Fc 2-1 corr; Cy 7; Z15; Conc 0.1372 µM_Y	Run 1; Ch 2; Fc 2-1 corr; Cy 7; Z15; Conc 0.1372 µM; Fitted_X	Run 1; Ch 2; Fc 2-1 corr; Cy 7; Z15; Conc 0.1372 µM; Fitted_Y	Run 1; Ch 2; Fc 2-1 corr; Cy 8; Z15; Conc 0.4115 µM_X	Run 1; Ch 2; Fc 2-1 corr; Cy 8; Z15; Conc 0.4115 µM_Y	Run 1; Ch 2; Fc 2-1 corr; Cy 8; Z15; Conc 0.4115 µM; Fitted_X	Run 1; Ch 2; Fc 2-1 corr; Cy 8; Z15; Conc 0.4115 µM; Fitted_Y	Run 1; Ch 2; Fc 2-1 corr; Cy 9; Z15; Conc 1.2346 µM_X	Run 1; Ch 2; Fc 2-1 corr; Cy 9; Z15; Conc 1.2346 µM_Y	Run 1; Ch 2; Fc 2-1 corr; Cy 9; Z15; Conc 1.2346 µM; Fitted_X	Run 1; Ch 2; Fc 2-1 corr; Cy 9; Z15; Conc 1.2346 µM; Fitted_Y	Run 1; Ch 2; Fc 2-1 corr; Cy 10; Z15; Conc 3.7037 µM_X	Run 1; Ch 2; Fc 2-1 corr; Cy 10; Z15; Conc 3.7037 µM_Y	Run 1; Ch 2; Fc 2-1 corr; Cy 10; Z15; Conc 3.7037 µM; Fitted_X	Run 1; Ch 2; Fc 2-1 corr; Cy 10; Z15; Conc 3.7037 µM; Fitted_Y	Run 1; Ch 2; Fc 2-1 corr; Cy 11; Z15; Conc 11.1111 µM_X	Run 1; Ch 2; Fc 2-1 corr; Cy 11; Z15; Conc 11.1111 µM_Y	Run 1; Ch 2; Fc 2-1 corr; Cy 11; Z15; Conc 11.1111 µM; Fitted_X	Run 1; Ch 2; Fc 2-1 corr; Cy 11; Z15; Conc 11.1111 µM; Fitted_Y
-37.9000015258789	-0.174496206091135	-37.9000015258789	0	-37.8000030517578	-0.47329747943877	-37.8000030517578	0	-37.8000030517578	-0.16159747943675	-37.8000030517578	0	-37.7000007629395	-0.197899579430668	-37.7000007629395	0	-37.6000022888184	-0.602799075702933	-37.6000022888184	0
-37.7999992370605	-0.333299982830795	-37.7999992370605	0	-37.7000007629395	-0.34939957943061	-37.7000007629395	0	-37.7000007629395	-0.304999579424475	-37.7000007629395	0	-37.5999984741211	-0.248900029371725	-37.5999984741211	0	-37.5	-0.580899991608021	-37.5	0
-37.7000007629395	-0.2439995794266	-37.7000007629395	0	-37.6000022888184	-0.291899075698893	-37.6000022888184	0	-37.6000022888184	-0.275599075695936	-37.6000022888184	0	-37.5	-0.259799991606997	-37.5	0	-37.4000015258789	-0.431800742535415	-37.4000015258789	0
-37.5999984741211	-0.258400029371842	-37.5999984741211	0	-37.5	-0.268599991606607	-37.5	0	-37.5	-0.316899991605169	-37.5	0	-37.3999977111816	-0.229300027272984	-37.3999977111816	0	-37.2999992370605	-0.364699942972948	-37.2999992370605	0
-37.5	-0.23559999160716	-37.5	0	-37.4000015258789	-0.226500742530334	-37.4000015258789	0	-37.4000015258789	-0.266400742530095	-37.4000015258789	0	-37.2999992370605	-0.231899942969903	-37.2999992370605	0	-37.2000007629395	-0.41490128460282	-37.2000007629395	0
-37.4000015258789	-0.135100742529175	-37.4000015258789	0	-37.3000030517578	-0.200400181387522	-37.3000030517578	0	-37.3000030517578	-0.228700181385648	-37.3000030517578	0	-37.2000007629395	-0.188401284598513	-37.2000007629395	0	-37.1000022888184	-0.383398140529607	-37.1000022888184	0
-37.2999992370605	-0.131299942968326	-37.2999992370605	0	-37.2000007629395	-0.143301284599147	-37.2000007629395	0	-37.2000007629395	-0.20880128459612	-37.2000007629395	0	-37.0999984741211	-0.23480004787416	-37.0999984741211	0	-37	-0.356899983791664	-37	0
-37.2000007629395	-0.111901284599298	-37.2000007629395	0	-37.1000022888184	-0.194298140526371	-37.1000022888184	0	-37.1000022888184	-0.234698140524415	-37.1000022888184	0	-37	-0.235299983785808	-37	0	-36.9000015258789	-0.342700498964405	-36.9000015258789	0
-37.0999984741211	-0.0793000478734029	-37.0999984741211	0	-37	-0.183299983786128	-37	0	-37	-0.21859998378568	-37	0	-36.8999977111816	-0.223000022124324	-36.8999977111816	0	-36.7999992370605	-0.454100057606411	-36.7999992370605	0
-37	-0.129699983783212	-37	0	-36.9000015258789	-0.158600498962187	-36.9000015258789	0	-36.9000015258789	-0.201900498959731	-36.9000015258789	0	-36.7999992370605	-0.219600057596836	-36.7999992370605	0	-36.7000007629395	-0.444700214771728	-36.7000007629395	0
-36.9000015258789	-0.129600498959917	-36.9000015258789	0	-36.8000030517578	-0.223899461558176	-36.8000030517578	0	-36.8000030517578	-0.280599461551901	-36.8000030517578	0	-36.7000007629395	-0.208400214763969	-36.7000007629395	0	-36.6000022888184	-0.404699255566811	-36.6000022888184	0
-36.7999992370605	-0.0830000575988379	-36.7999992370605	0	-36.7000007629395	-0.162900214767433	-36.7000007629395	0	-36.7000007629395	-0.266100214765174	-36.7000007629395	0	-36.5999984741211	-0.223999970818113	-36.5999984741211	0	-36.5	-0.412399945642392	-36.5	0
-36.7000007629395	-0.106900214766938	-36.7000007629395	0	-36.6000022888184	-0.224199255560961	-36.6000022888184	0	-36.6000022888184	-0.280799255560851	-36.6000022888184	0	-36.5	-0.238299945638573	-36.5	0	-36.4000015258789	-0.433998841097491	-36.4000015258789	0
-36.5999984741211	-0.117699970818649	-36.5999984741211	0	-36.5	-0.239099945640191	-36.5	0	-36.5	-0.294299945639068	-36.5	0	-36.3999977111816	-0.252500033187971	-36.3999977111816	0	-36.2999992370605	-0.441300025944656	-36.2999992370605	0
-36.5	-0.129199945637083	-36.5	0	-36.4000015258789	-0.256098841095081	-36.4000015258789	0	-36.4000015258789	-0.310398841091228	-36.4000015258789	0	-36.2999992370605	-0.253200025937986	-36.2999992370605	0	-36.2000007629395	-0.445999199488142	-36.2000007629395	0
-36.4000015258789	-0.132598841093568	-36.4000015258789	0	-36.3000030517578	-0.250199072266696	-36.3000030517578	0	-36.3000030517578	-0.314599072265992	-36.3000030517578	0	-36.2000007629395	-0.258499199484504	-36.2000007629395	0	-36.1000022888184	-0.443199381261365	-36.1000022888184	0
-36.2999992370605	-0.128700025936269	-36.2999992370605	0	-36.2000007629395	-0.250199199483177	-36.2000007629395	0	-36.2000007629395	-0.324099199482589	-36.2000007629395	0	-36.0999984741211	-0.247099977303151	-36.0999984741211	0	-36	-0.360699970631686	-36	0
-36.2000007629395	-0.129199199483992	-36.2000007629395	0	-36.1000022888184	-0.240799381255783	-36.1000022888184	0	-36.1000022888184	-0.276199381252809	-36.1000022888184	0	-36	-0.167999970624805	-36	0	-35.9000015258789	-0.38250014438745	-35.9000015258789	0
-36.0999984741211	-0.0900999773039075	-36.0999984741211	0	-36	-0.168999970625009	-36	0	-36	-0.277199970623769	-36	0	-35.8999977111816	-0.179200025173486	-35.8999977111816	0	-35.7999992370605	-0.348100050930952	-35.7999992370605	0
-36	-0.0616999706253409	-36	0	-35.9000015258789	-0.181100144385709	-35.9000015258789	0	-35.9000015258789	-0.256100144386437	-35.9000015258789	0	-35.7999992370605	-0.155200050925487	-35.7999992370605	0	-35.7000007629395	-0.39219878178119	-35.7000007629395	0
-35.9000015258789	-0.0770001443852379	-35.9000015258789	0	-35.8000030517578	-0.159700050924585	-35.8000030517578	0	-35.8000030517578	-0.236800050923193	-35.8000030517578	0	-35.7000007629395	-0.179298781775287	-35.7000007629395	0	-35.6000022888184	-0.401099573522515	-35.6000022888184	0
-35.7999992370605	-0.0867000509242644	-35.7999992370605	0	-35.7000007629395	-0.178598781774781	-35.7000007629395	0	-35.7000007629395	-0.282898781773838	-35.7000007629395	0	-35.5999984741211	-0.177400050353754	-35.5999984741211	0	-35.5	-0.414100019075704	-35.5	0
-35.7000007629395	-0.118398781774886	-35.7000007629395	0	-35.6000022888184	-0.195399573516625	-35.6000022888184	0	-35.6000022888184	-0.295399573515169	-35.6000022888184	0	-35.5	-0.203200019073847	-35.5	0	-35.4000015258789	-0.427299055103504	-35.4000015258789	0
-35.5999984741211	-0.131000050350849	-35.5999984741211	0	-35.5	-0.216400019071443	-35.5	0	-35.5	-0.313800019070186	-35.5	0	-35.3999977111816	-0.230500008772651	-35.3999977111816	0	-35.2999992370605	-0.439900058368949	-35.2999992370605	0
-35.5	-0.142300019069808	-35.5	0	-35.4000015258789	-0.237799055099458	-35.4000015258789	0	-35.4000015258789	-0.324099055098486	-35.4000015258789	0	-35.2999992370605	-0.239400058362662	-35.2999992370605	0	-35.2000007629395	-0.40839905071698	-35.2000007629395	0
-35.4000015258789	-0.148599055097293	-35.4000015258789	0	-35.3000030517578	-0.259398627851624	-35.3000030517578	0	-35.3000030517578	-0.326198627848498	-35.3000030517578	0	-35.2000007629395	-0.249999050709448	-35.2000007629395	0	-35.1000022888184	-0.394499108508171	-35.1000022888184	0
-35.2999992370605	-0.146500058363017	-35.2999992370605	0	-35.2000007629395	-0.263399050712906	-35.2000007629395	0	-35.2000007629395	-0.314499050709856	-35.2000007629395	0	-35.0999984741211	-0.247299942966492	-35.0999984741211	0	-35	-0.376599997714948	-35	0
-35.2000007629395	-0.140599050708261	-35.2000007629395	0	-35.1000022888184	-0.250199108504603	-35.1000022888184	0	-35.1000022888184	-0.30249910850398	-35.1000022888184	0	-35	-0.234099997705925	-35	0	-34.9000015258789	-0.359299174313492	-34.9000015258789	0
-35.0999984741211	-0.136899942968739	-35.0999984741211	0	-35	-0.238299997708964	-35	0	-35	-0.299599997706537	-35	0	-34.8999977111816	-0.230400008771539	-34.8999977111816	0	-34.7999992370605	-0.327600002288818	-34.7999992370605	0
-35	-0.137399997707689	-35	0	-34.9000015258789	-0.225499174310244	-34.9000015258789	0	-34.9000015258789	-0.295899174307124	-34.9000015258789	0	-34.7999992370605	-0.21520000228702	-34.7999992370605	0	-34.7000007629395	-0.313099503713602	-34.7000007629395	0
-34.9000015258789	-0.139699174305861	-34.9000015258789	0	-34.8000030517578	-0.209699644663488	-34.8000030517578	0	-34.8000030517578	-0.285099644657748	-34.8000030517578	0	-34.7000007629395	-0.209299503705552	-34.7000007629395	0	-34.6000022888184	-0.296099557497655	-34.6000022888184	0
-34.7999992370605	-0.1351000022878	-34.7999992370605	0	-34.7000007629395	-0.205099503706151	-34.7000007629395	0	-34.7000007629395	-0.274399503708992	-34.7000007629395	0	-34.5999984741211	-0.202300034332438	-34.5999984741211	0	-34.5	-0.281000041391962	-34.5	0
-34.7000007629395	-0.134999503708968	-34.7000007629395	0	-34.6000022888184	-0.200999557495379	-34.6000022888184	0	-34.6000022888184	-0.262299557489314	-34.6000022888184	0	-34.5	-0.195700041385862	-34.5	0	-34.4000015258789	-0.257799949267792	-34.4000015258789	0
-34.5999984741211	-0.128100034329691	-34.5999984741211	0	-34.5	-0.19320004139081	-34.5	0	-34.5	-0.256600041389902	-34.5	0	-34.3999977111816	-0.18379994926363	-34.3999977111816	0	-34.2999992370605	-0.251300013929722	-34.2999992370605	0
-34.5	-0.130000041386666	-34.5	0	-34.4000015258789	-0.177099949265539	-34.4000015258789	0	-34.4000015258789	-0.253999949261924	-34.4000015258789	0	-34.2999992370605	-0.176900013921113	-34.2999992370605	0	-34.2000007629395	-0.229300588038313	-34.2000007629395	0
-34.4000015258789	-0.128999949265562	-34.4000015258789	0	-34.3000030517578	-0.166799775503023	-34.3000030517578	0	-34.3000030517578	-0.25349977550286	-34.3000030517578	0	-34.2000007629395	-0.148400588033837	-34.2000007629395	0	-34.1000022888184	-0.247099821284792	-34.1000022888184	0
-34.2999992370605	-0.130000013923564	-34.2999992370605	0	-34.2000007629395	-0.137500588036346	-34.2000007629395	0	-34.2000007629395	-0.244600588033791	-34.2000007629395	0	-34.0999984741211	-0.144799940488156	-34.0999984741211	0	-34	-0.261800049593148	-34	0
-34.2000007629395	-0.11740058803116	-34.2000007629395	0	-34.1000022888184	-0.142899821283208	-34.1000022888184	0	-34.1000022888184	-0.266999821276841	-34.1000022888184	0	-34	-0.123600049588276	-34	0	-33.9000015258789	-0.237500786974124	-33.9000015258789	0
-34.0999984741211	-0.130199940489547	-34.0999984741211	0	-34	-0.13010004959142	-34	0	-34	-0.252300049589394	-34	0	-33.8999977111816	-0.095799952505331	-33.8999977111816	0	-33.7999992370605	-0.225200004006183	-33.7999992370605	0
-34	-0.138300049591635	-34	0	-33.9000015258789	-0.122700786971109	-33.9000015258789	0	-33.9000015258789	-0.226300786969659	-33.9000015258789	0	-33.7999992370605	-0.113500004004891	-33.7999992370605	0	-33.7000007629395	-0.239600233653618	-33.7000007629395	0
-33.9000015258789	-0.119100786971103	-33.9000015258789	0	-33.8000030517578	-0.120100123214797	-33.8000030517578	0	-33.8000030517578	-0.235500123213569	-33.8000030517578	0	-33.7000007629395	-0.129400233650813	-33.7000007629395	0	-33.6000022888184	-0.207600978854316	-33.6000022888184	0
-33.7999992370605	-0.13490000400634	-33.7999992370605	0	-33.7000007629395	-0.135800233649206	-33.7000007629395	0	-33.7000007629395	-0.236800233647955	-33.7000007629395	0	-33.5999984741211	-0.100600025172753	-33.5999984741211	0	-33.5	-0.198700018125237	-33.5	0
-33.7000007629395	-0.131200233648997	-33.7000007629395	0	-33.6000022888184	-0.10620097885112	-33.6000022888184	0	-33.6000022888184	-0.205500978849159	-33.6000022888184	0	-33.5	-0.0912000181197072	-33.5	0	-33.4000015258789	-0.159601018338435	-33.4000015258789	0
-33.5999984741211	-0.125500025176734	-33.5999984741211	0	-33.5	-0.0971000181198178	-33.5	0	-33.5	-0.179900018116314	-33.5	0	-33.3999977111816	-0.0638999454495206	-33.3999977111816	0	-33.2999992370605	-0.154400003055343	-33.2999992370605	0
-33.5	-0.0981000181163836	-33.5	0	-33.4000015258789	-0.0915010183343838	-33.4000015258789	0	-33.4000015258789	-0.160501018330251	-33.4000015258789	0	-33.2999992370605	-0.0619000030528696	-33.2999992370605	0	-33.2000007629395	-0.135300350575562	-33.2000007629395	0
-33.4000015258789	-0.0782010183320381	-33.4000015258789	0	-33.3000030517578	-0.0900002414673509	-33.3000030517578	0	-33.3000030517578	-0.177400241467694	-33.3000030517578	0	-33.2000007629395	-0.0359003505654982	-33.2000007629395	0	-33.1000022888184	-0.175599569894985	-33.1000022888184	0
-33.2999992370605	-0.0976000030495925	-33.2999992370605	0	-33.2000007629395	-0.0714003505709115	-33.2000007629395	0	-33.2000007629395	-0.157900350568525	-33.2000007629395	0	-33.0999984741211	-0.0766000467301637	-33.0999984741211	0	-33	-0.159200040438009	-33	0
-33.2000007629395	-0.076900350570213	-33.2000007629395	0	-33.1000022888184	-0.106099569889921	-33.1000022888184	0	-33.1000022888184	-0.193999569888547	-33.1000022888184	0	-33	-0.0801000404317165	-33	0	-32.9000015258789	-0.143400850298349	-32.9000015258789	0
-33.0999984741211	-0.117000046728208	-33.0999984741211	0	-33	-0.0918000404344639	-33	0	-33	-0.195100040433317	-33	0	-32.8999977111816	-0.082200015825947	-32.8999977111816	0	-32.7999992370605	-0.14760005684002	-32.7999992370605	0
-33	-0.103800040433271	-33	0	-32.9000015258789	-0.0955008502969577	-32.9000015258789	0	-32.9000015258789	-0.202100850292481	-32.9000015258789	0	-32.7999992370605	-0.0837000568353687	-32.7999992370605	0	-32.7000007629395	-0.167500443651079	-32.7000007629395	0
-32.9000015258789	-0.105000850293436	-32.9000015258789	0	-32.8000030517578	-0.0833001760511252	-32.8000030517578	0	-32.8000030517578	-0.206200176045968	-32.8000030517578	0	-32.7000007629395	-0.0744004436455725	-32.7000007629395	0	-32.6000022888184	-0.174900111771422	-32.6000022888184	0
-32.7999992370605	-0.110200056838949	-32.7999992370605	0	-32.7000007629395	-0.102200443649053	-32.7000007629395	0	-32.7000007629395	-0.219700443649344	-32.7000007629395	0	-32.5999984741211	-0.0802999925581389	-32.5999984741211	0	-32.5	-0.158899963571457	-32.5	0
-32.7000007629395	-0.125700443648384	-32.7000007629395	0	-32.6000022888184	-0.111600111769803	-32.6000022888184	0	-32.6000022888184	-0.21970011177109	-32.6000022888184	0	-32.5	-0.05909996356786	-32.5	0	-32.4000015258789	-0.165500374416297	-32.4000015258789	0
-32.5999984741211	-0.118399992559716	-32.5999984741211	0	-32.5	-0.110999963570066	-32.5	0	-32.5	-0.201799963568192	-32.5	0	-32.3999977111816	-0.0622000167822989	-32.3999977111816	0	-32.2999992370605	-0.181899956900452	-32.2999992370605	0
-32.5	-0.11989996356715	-32.5	0	-32.4000015258789	-0.110000374414085	-32.4000015258789	0	-32.4000015258789	-0.185900374410267	-32.4000015258789	0	-32.2999992370605	-0.0611999568900501	-32.2999992370605	0	-32.2000007629395	-0.211699878313084	-32.2000007629395	0
-32.4000015258789	-0.101900374411343	-32.4000015258789	0	-32.3000030517578	-0.12510031452257	-32.3000030517578	0	-32.3000030517578	-0.176600314516691	-32.3000030517578	0	-32.2000007629395	-0.0712998783092189	-32.2000007629395	0	-32.1000022888184	-0.213400266457029	-32.1000022888184	0
-32.2999992370605	-0.101099956889811	-32.2999992370605	0	-32.2000007629395	-0.138299878308317	-32.2000007629395	0	-32.2000007629395	-0.199499878308416	-32.2000007629395	0	-32.0999984741211	-0.0603000280352717	-32.0999984741211	0	-32	-0.197400462344376	-32	0
-32.2000007629395	-0.114599878310401	-32.2000007629395	0	-32.1000022888184	-0.140100266457011	-32.1000022888184	0	-32.1000022888184	-0.201900266452867	-32.1000022888184	0	-32	-0.0551004623375775	-32	0	-31.9000015258789	-0.197600293737196	-31.9000015258789	0
-32.0999984741211	-0.131800028037105	-32.0999984741211	0	-32	-0.124300462339306	-32	0	-32	-0.175500462341006	-32	0	-31.8999996185303	-0.057800174519798	-31.8999996185303	0	-31.8000011444092	-0.210800164419197	-31.8000011444092	0
-32	-0.11900046233859	-32	0	-31.9000015258789	-0.12630029373031	-31.9000015258789	0	-31.9000015258789	-0.188000293728692	-31.9000015258789	0	-31.7999992370605	-0.0595000452012755	-31.7999992370605	0	-31.7000007629395	-0.186300338937144	-31.7000007629395	0
-31.8999996185303	-0.137900174519018	-31.8999996185303	0	-31.8000011444092	-0.129100164413103	-31.8000011444092	0	-31.8000011444092	-0.190800164411485	-31.8000011444092	0	-31.6999988555908	-0.0468999813056143	-31.6999988555908	0	-31.6000003814697	-0.188600374603993	-31.6000003814697	0
-31.7999992370605	-0.137100045201805	-31.7999992370605	0	-31.7000007629395	-0.1160003389341	-31.7000007629395	0	-31.7000007629395	-0.178800338933797	-31.7000007629395	0	-31.5999984741211	-0.0202000169738312	-31.5999984741211	0	-31.5	-0.186100237850042	-31.5	0
-31.7000007629395	-0.125400338933105	-31.7000007629395	0	-31.6000022888184	-0.0871007322311925	-31.6000022888184	0	-31.6000022888184	-0.166200732226571	-31.6000022888184	0	-31.5	-0.0186002378432022	-31.5	0	-31.4000015258789	-0.186600271419593	-31.4000015258789	0
-31.6000003814697	-0.100900374600315	-31.6000003814697	0	-31.5000019073486	-0.0691004762629746	-31.5000019073486	0	-31.5000019073486	-0.162900476261711	-31.5000019073486	0	-31.3999996185303	-0.0184001522029575	-31.3999996185303	0	-31.3000011444092	-0.182900247767975	-31.3000011444092	0
-31.5	-0.0850002378429053	-31.5	0	-31.4000015258789	-0.0590002714161528	-31.4000015258789	0	-31.4000015258789	-0.159400271415507	-31.4000015258789	0	-31.2999992370605	-0.0181000093434704	-31.2999992370605	0	-31.2000007629395	-0.184500165178179	-31.2000007629395	0
-31.3999996185303	-0.0708001522034465	-31.3999996185303	0	-31.3000011444092	-0.0545002477629168	-31.3000011444092	0	-31.3000011444092	-0.161900247763697	-31.3000011444092	0	-31.1999988555908	-0.0171000459631614	-31.1999988555908	0	-31.1000003814697	-0.171800099182292	-31.1000003814697	0
-31.2999992370605	-0.0556000093456532	-31.2999992370605	0	-31.2000007629395	-0.0547001651757455	-31.2000007629395	0	-31.2000007629395	-0.159000165174803	-31.2000007629395	0	-31.0999984741211	-0.0256999799676123	-31.0999984741211	0	-31	-0.176100090411637	-31	0
-31.2000007629395	-0.0693001651743543	-31.2000007629395	0	-31.1000022888184	-0.0703003376002016	-31.1000022888184	0	-31.1000022888184	-0.160500337598933	-31.1000022888184	0	-31	-0.0295000904079643	-31	0	-30.9000015258789	-0.176500240137102	-30.9000015258789	0
-31.1000003814697	-0.0821000991818437	-31.1000003814697	0	-31.0000019073486	-0.0887002096169454	-31.0000019073486	0	-31.0000019073486	-0.163000209617167	-31.0000019073486	0	-30.8999996185303	-0.0301001209227252	-30.8999996185303	0	-30.8000011444092	-0.178300171093724	-30.8000011444092	0
-31	-0.082900090408657	-31	0	-30.9000015258789	-0.0912002401382779	-30.9000015258789	0	-30.9000015258789	-0.163100240133645	-30.9000015258789	0	-30.7999992370605	-0.0301000518775254	-30.7999992370605	0	-30.7000007629395	-0.177100121694821	-30.7000007629395	0
-30.8999996185303	-0.0833001209248323	-30.8999996185303	0	-30.8000011444092	-0.0953001710877288	-30.8000011444092	0	-30.8000011444092	-0.163100171084807	-30.8000011444092	0	-30.6999988555908	-0.0283000024792273	-30.6999988555908	0	-30.6000003814697	-0.189999973681552	-30.6000003814697	0
-30.7999992370605	-0.0807000518761924	-30.7999992370605	0	-30.7000007629395	-0.0945001216896344	-30.7000007629395	0	-30.7000007629395	-0.162300121686712	-30.7000007629395	0	-30.5999984741211	-0.0372999736791826	-30.5999984741211	0	-30.5	-0.199099937442952	-30.5	0
-30.7000007629395	-0.0820001216852688	-30.7000007629395	0	-30.6000022888184	-0.107499854468188	-30.6000022888184	0	-30.6000022888184	-0.174399854469812	-30.6000022888184	0	-30.5	-0.0460999374372477	-30.5	0	-30.4000015258789	-0.209099925235932	-30.4000015258789	0
-30.6000003814697	-0.0955999736761441	-30.6000003814697	0	-30.5000019073486	-0.118499937441811	-30.5000019073486	0	-30.5000019073486	-0.184099937436258	-30.5000019073486	0	-30.3999996185303	-0.0562999252288137	-30.3999996185303	0	-30.3000011444092	-0.209400173189351	-30.3000011444092	0
-30.5	-0.106899937436538	-30.5	0	-30.4000015258789	-0.133699925230758	-30.4000015258789	0	-30.4000015258789	-0.197599925228133	-30.4000015258789	0	-30.2999992370605	-0.0578000539753702	-30.2999992370605	0	-30.2000007629395	-0.215200081445801	-30.2000007629395	0
-30.3999996185303	-0.118799925232452	-30.3999996185303	0	-30.3000011444092	-0.132100173188519	-30.3000011444092	0	-30.3000011444092	-0.197600173185492	-30.3000011444092	0	-30.1999988555908	-0.0613999622328265	-30.1999988555908	0	-30.1000003814697	-0.215100164798059	-30.1000003814697	0
-30.2999992370605	-0.118900053974357	-30.2999992370605	0	-30.2000007629395	-0.134300081444962	-30.2000007629395	0	-30.2000007629395	-0.201700081441231	-30.2000007629395	0	-30.0999984741211	-0.06270004558246	-30.0999984741211	0	-30	-0.215800112346187	-30	0
-30.2000007629395	-0.120400081439584	-30.2000007629395	0	-30.1000022888184	-0.135800284002471	-30.1000022888184	0	-30.1000022888184	-0.203500284002075	-30.1000022888184	0	-30	-0.0628001123404829	-30	0	-29.9000015258789	-0.214500416186638	-29.9000015258789	0
-30.1000003814697	-0.122000164792553	-30.1000003814697	0	-30.0000019073486	-0.138900231551816	-30.0000019073486	0	-30.0000019073486	-0.203200231549999	-30.0000019073486	0	-29.8999996185303	-0.0591001777647762	-29.8999996185303	0	-29.8000011444092	-0.219300135806407	-29.8000011444092	0
-30	-0.120700112340273	-30	0	-29.9000015258789	-0.13730041618328	-29.9000015258789	0	-29.9000015258789	-0.202600416178029	-29.9000015258789	0	-29.7999992370605	-0.0597000165907957	-29.7999992370605	0	-29.7000007629395	-0.217300201227772	-29.7000007629395	0
-29.8999996185303	-0.116700177761231	-29.8999996185303	0	-29.8000011444092	-0.140700135802035	-29.8000011444092	0	-29.8000011444092	-0.206700135800929	-29.8000011444092	0	-29.6999988555908	-0.0592999628061079	-29.6999988555908	0	-29.6000003814697	-0.213800177578378	-29.6000003814697	0
-29.7999992370605	-0.117900016590283	-29.7999992370605	0	-29.7000007629395	-0.141500201225426	-29.7000007629395	0	-29.7000007629395	-0.204800201223406	-29.7000007629395	0	-29.5999984741211	-0.0558000583623652	-29.5999984741211	0	-29.5	-0.214600111583422	-29.5	0
-29.7000007629395	-0.115700201225991	-29.7000007629395	0	-29.6000022888184	-0.140100415992492	-29.6000022888184	0	-29.6000022888184	-0.201200415987842	-29.6000022888184	0	-29.5	-0.0567001115778112	-29.5	0	-29.4000015258789	-0.21390040931874	-29.4000015258789	0
-29.6000003814697	-0.117600177574786	-29.6000003814697	0	-29.5000019073486	-0.14060034999784	-29.5000019073486	0	-29.5000019073486	-0.200400349996926	-29.5000019073486	0	-29.3999996185303	-0.0575001708966738	-29.3999996185303	0	-29.3000011444092	-0.211900174334005	-29.3000011444092	0
-29.5	-0.123600111579435	-29.5	0	-29.4000015258789	-0.141200409318117	-29.4000015258789	0	-29.4000015258789	-0.198300409312651	-29.4000015258789	0	-29.2999992370605	-0.0559000551220379	-29.2999992370605	0	-29.2000007629395	-0.21040016727784	-29.2000007629395	0
-29.3999996185303	-0.125200170896278	-29.3999996185303	0	-29.3000011444092	-0.143500174330256	-29.3000011444092	0	-29.3000011444092	-0.198100174329738	-29.3000011444092	0	-29.1999988555908	-0.0535000480631425	-29.1999988555908	0	-29.1000003814697	-0.211500173762033	-29.1000003814697	0
-29.2999992370605	-0.126200055121444	-29.2999992370605	0	-29.2000007629395	-0.141700167274394	-29.2000007629395	0	-29.2000007629395	-0.198100167272059	-29.2000007629395	0	-29.0999984741211	-0.052599994942284	-29.0999984741211	0	-29	-0.211800144672452	-29	0
-29.2000007629395	-0.126100167271943	-29.2000007629395	0	-29.1000022888184	-0.141600352573732	-29.1000022888184	0	-29.1000022888184	-0.198400352572207	-29.1000022888184	0	-29	-0.0522001446734066	-29	0	-28.9000015258789	-0.213800353340048	-28.9000015258789	0
-29.1000003814697	-0.123500173755019	-29.1000003814697	0	-29.0000019073486	-0.144400263881835	-29.0000019073486	0	-29.0000019073486	-0.198900263876567	-29.0000019073486	0	-28.8999996185303	-0.045900174522103	-28.8999996185303	0	-28.8000011444092	-0.213600109196705	-28.8000011444092	0
-29	-0.125200144670089	-29	0	-28.9000015258789	-0.148400353333273	-28.9000015258789	0	-28.9000015258789	-0.19870035333588	-28.9000015258789	0	-28.7999992370605	-0.0470999899844173	-28.7999992370605	0	-28.7000007629395	-0.214000123123697	-28.7000007629395	0
-28.8999996185303	-0.125000174521119	-28.8999996185303	0	-28.8000011444092	-0.149400109192356	-28.8000011444092	0	-28.8000011444092	-0.199200109193043	-28.8000011444092	0	-28.6999988555908	-0.0512000039088889	-28.6999988555908	0	-28.6000003814697	-0.215200111299055	-28.6000003814697	0
-28.7999992370605	-0.12609998998596	-28.7999992370605	0	-28.7000007629395	-0.152100123119453	-28.7000007629395	0	-28.7000007629395	-0.195900123118918	-28.7000007629395	0	-28.5999984741211	-0.0543999920810165	-28.5999984741211	0	-28.5	-0.216800171281648	-28.5	0
-28.7000007629395	-0.130200123116083	-28.7000007629395	0	-28.6000022888184	-0.15340017089693	-28.6000022888184	0	-28.6000022888184	-0.198600170893769	-28.6000022888184	0	-28.5	-0.054700171276636	-28.5	0	-28.4000015258789	-0.21500033016855	-28.4000015258789	0
-28.6000003814697	-0.13520011129367	-28.6000003814697	0	-28.5000019073486	-0.152100290491944	-28.5000019073486	0	-28.5000019073486	-0.198700290486158	-28.5000019073486	0	-28.3999996185303	-0.0542001513458672	-28.3999996185303	0	-28.3000011444092	-0.217100102621771	-28.3000011444092	0
-28.5	-0.136300171277981	-28.5	0	-28.4000015258789	-0.150000330158946	-28.4000015258789	0	-28.4000015258789	-0.197500330159528	-28.4000015258789	0	-28.2999992370605	-0.0553999834010028	-28.2999992370605	0	-28.2000007629395	-0.218800084021495	-28.2000007629395	0
-28.3999996185303	-0.136000151345797	-28.3999996185303	0	-28.3000011444092	-0.152600102617725	-28.3000011444092	0	-28.3000011444092	-0.196600102612138	-28.3000011444092	0	-28.1999988555908	-0.0566000244107272	-28.1999988555908	0	-28.1000003814697	-0.219500082021113	-28.1000003814697	0
-28.2999992370605	-0.138299983405886	-28.2999992370605	0	-28.2000007629395	-0.154900084020483	-28.2000007629395	0	-28.2000007629395	-0.192700084018725	-28.2000007629395	0	-28.0999984741211	-0.0542000224086223	-28.0999984741211	0	-28	-0.218800092890888	-28	0
-28.2000007629395	-0.136600084017118	-28.2000007629395	0	-28.1000022888184	-0.159100201224646	-28.1000022888184	0	-28.1000022888184	-0.193000201223185	-28.1000022888184	0	-28	-0.0527000928850612	-28	0	-27.9000015258789	-0.217200222974498	-27.9000015258789	0
-28.1000003814697	-0.136300082016533	-28.1000003814697	0	-28.0000019073486	-0.15910027170321	-28.0000019073486	0	-28.0000019073486	-0.190200271699723	-28.0000019073486	0	-27.8999996185303	-0.0525001037567563	-27.8999996185303	0	-27.8000011444092	-0.216900160699879	-27.8000011444092	0
-28	-0.135500092885195	-28	0	-27.9000015258789	-0.15630022296682	-27.9000015258789	0	-27.9000015258789	-0.188700222966872	-27.9000015258789	0	-27.7999992370605	-0.0537999818770913	-27.7999992370605	0	-27.7000007629395	-0.217000121789169	-27.7000007629395	0
-27.8999996185303	-0.13530010375689	-27.8999996185303	0	-27.8000011444092	-0.153800160693208	-27.8000011444092	0	-27.8000011444092	-0.18480016068861	-27.8000011444092	0	-27.6999988555908	-0.0577000025732559	-27.6999988555908	0	-27.6000003814697	-0.219200106912467	-27.6000003814697	0
-27.7999992370605	-0.136899981876923	-27.7999992370605	0	-27.7000007629395	-0.153400121784216	-27.7000007629395	0	-27.7000007629395	-0.183100121779717	-27.7000007629395	0	-27.5999984741211	-0.0632999876979738	-27.5999984741211	0	-27.5	-0.220600131324318	-27.5	0
-27.7000007629395	-0.139700121784699	-27.7000007629395	0	-27.6000022888184	-0.154500166510843	-27.6000022888184	0	-27.6000022888184	-0.187900166511099	-27.6000022888184	0	-27.5	-0.0653001313185086	-27.5	0	-27.4000015258789	-0.224400129987771	-27.4000015258789	0
-27.6000003814697	-0.143000106905674	-27.6000003814697	0	-27.5000019073486	-0.152600190926023	-27.5000019073486	0	-27.5000019073486	-0.188900190922141	-27.5000019073486	0	-27.3999996185303	-0.0661000703803438	-27.3999996185303	0	-27.3000011444092	-0.224700065329671	-27.3000011444092	0
-27.5	-0.143300131319847	-27.5	0	-27.4000015258789	-0.154900129986345	-27.4000015258789	0	-27.4000015258789	-0.194500129982771	-27.4000015258789	0	-27.2999992370605	-0.0697000057189143	-27.2999992370605	0	-27.2000007629395	-0.225800100233755	-27.2000007629395	0
-27.3999996185303	-0.147300070377241	-27.3999996185303	0	-27.3000011444092	-0.157900065329159	-27.3000011444092	0	-27.3000011444092	-0.195000065326894	-27.3000011444092	0	-27.1999988555908	-0.071999981017143	-27.1999988555908	0	-27.1000003814697	-0.224800127034541	-27.1000003814697	0
-27.2999992370605	-0.148500005718233	-27.2999992370605	0	-27.2000007629395	-0.16180010023163	-27.2000007629395	0	-27.2000007629395	-0.19740010023088	-27.2000007629395	0	-27.0999984741211	-0.0747000078190467	-27.0999984741211	0	-27	-0.220900140291633	-27	0
-27.2000007629395	-0.150000100227771	-27.2000007629395	0	-27.1000022888184	-0.160900305840187	-27.1000022888184	0	-27.1000022888184	-0.191500305842055	-27.1000022888184	0	-27	-0.0728001402858354	-27	0	-26.9000015258789	-0.21870016842513	-26.9000015258789	0
-27.1000003814697	-0.148800127029972	-27.1000003814697	0	-27.0000019073486	-0.159100319102436	-27.0000019073486	0	-27.0000019073486	-0.190100319097837	-27.0000019073486	0	-26.8999996185303	-0.0743001088121673	-26.8999996185303	0	-26.8000011444092	-0.217700126460841	-26.8000011444092	0
-27	-0.147300140284642	-27	0	-26.9000015258789	-0.160200168418669	-26.9000015258789	0	-26.9000015258789	-0.191800168417103	-26.9000015258789	0	-26.7999992370605	-0.0753000072436407	-26.7999992370605	0	-26.7000007629395	-0.219000078395766	-26.7000007629395	0
-26.8999996185303	-0.14990010881229	-26.8999996185303	0	-26.8000011444092	-0.156600126458216	-26.8000011444092	0	-26.8000011444092	-0.19240012645605	-26.8000011444092	0	-26.6999988555908	-0.0779000187831116	-26.6999988555908	0	-26.6000003814697	-0.214200128557422	-26.6000003814697	0
-26.7999992370605	-0.149400007248914	-26.7999992370605	0	-26.7000007629395	-0.161600078394258	-26.7000007629395	0	-26.7000007629395	-0.190100078390969	-26.7000007629395	0	-26.5999984741211	-0.0772000093456882	-26.5999984741211	0	-26.5	-0.209900197700335	-26.5	0
-26.7000007629395	-0.153100078390707	-26.7000007629395	0	-26.6000022888184	-0.161400307370059	-26.6000022888184	0	-26.6000022888184	-0.187000307367271	-26.6000022888184	0	-26.5	-0.0708001976963715	-26.5	0	-26.4000015258789	-0.211500156405236	-26.4000015258789	0
-26.6000003814697	-0.150700128553581	-26.6000003814697	0	-26.5000019073486	-0.155000376511452	-26.5000019073486	0	-26.5000019073486	-0.18250037650796	-26.5000019073486	0	-26.3999996185303	-0.0725000967941014	-26.3999996185303	0	-26.3000011444092	-0.207400127321307	-26.3000011444092	0
-26.5	-0.150500197694782	-26.5	0	-26.4000015258789	-0.159000156403636	-26.4000015258789	0	-26.4000015258789	-0.181800156398822	-26.4000015258789	0	-26.2999992370605	-0.0706000081045204	-26.2999992370605	0	-26.2000007629395	-0.202400173762726	-26.2000007629395	0
-26.3999996185303	-0.153700096794637	-26.3999996185303	0	-26.3000011444092	-0.159900127313449	-26.3000011444092	0	-26.3000011444092	-0.180400127312168	-26.3000011444092	0	-26.1999988555908	-0.0679999949461489	-26.1999988555908	0	-26.1000003814697	-0.203100056267431	-26.1000003814697	0
-26.2999992370605	-0.149800008104648	-26.2999992370605	0	-26.2000007629395	-0.154900173758506	-26.2000007629395	0	-26.2000007629395	-0.176100173757732	-26.2000007629395	0	-26.0999984741211	-0.0716999966607546	-26.0999984741211	0	-26	-0.201400113204727	-26	0
-26.2000007629395	-0.145200173759804	-26.2000007629395	0	-26.1000022888184	-0.154500175474823	-26.1000022888184	0	-26.1000022888184	-0.178400175474962	-26.1000022888184	0	-26	-0.071100113200373	-26	0	-25.9000015258789	-0.195500272755453	-25.9000015258789	0
-26.1000003814697	-0.148600056265423	-26.1000003814697	0	-26.0000019073486	-0.15180029201656	-26.0000019073486	0	-26.0000019073486	-0.177100292010437	-26.0000019073486	0	-25.8999996185303	-0.0708001535422227	-25.8999996185303	0	-25.8000011444092	-0.195200059417402	-25.8000011444092	0
-26	-0.145000113196147	-26	0	-25.9000015258789	-0.151900272750936	-25.9000015258789	0	-25.9000015258789	-0.177100272747339	-25.9000015258789	0	-25.7999992370605	-0.0727999998052837	-25.7999992370605	0	-25.7000007629395	-0.194200096706481	-25.7000007629395	0
-25.8999996185303	-0.142100153541833	-25.8999996185303	0	-25.8000011444092	-0.157000059411075	-25.8000011444092	0	-25.8000011444092	-0.176800059409288	-25.8000011444092	0	-25.6999988555908	-0.0696999774918368	-25.6999988555908	0	-25.6000003814697	-0.195000114348659	-25.6000003814697	0
-25.7999992370605	-0.142599999806407	-25.7999992370605	0	-25.7000007629395	-0.155000096703588	-25.7000007629395	0	-25.7000007629395	-0.177500096699077	-25.7000007629395	0	-25.5999984741211	-0.0706999951325997	-25.5999984741211	0	-25.5	-0.194200111680402	-25.5	0
-25.7000007629395	-0.1394000966975	-25.7000007629395	0	-25.6000022888184	-0.155400233554246	-25.6000022888184	0	-25.6000022888184	-0.178200233553071	-25.6000022888184	0	-25.5	-0.0638001116712985	-25.5	0	-25.4000015258789	-0.197200133705337	-25.4000015258789	0
-25.6000003814697	-0.141200114343519	-25.6000003814697	0	-25.5000019073486	-0.152500290489115	-25.5000019073486	0	-25.5000019073486	-0.177900290487742	-25.5000019073486	0	-25.3999996185303	-0.0649000740959309	-25.3999996185303	0	-25.3000011444092	-0.196900154402101	-25.3000011444092	0
-25.5	-0.139200111672835	-25.5	0	-25.4000015258789	-0.156400133706484	-25.4000015258789	0	-25.4000015258789	-0.185800133702287	-25.4000015258789	0	-25.2999992370605	-0.0620999755847151	-25.2999992370605	0	-25.2000007629395	-0.190800128366391	-25.2000007629395	0
-25.3999996185303	-0.144200074097171	-25.3999996185303	0	-25.3000011444092	-0.153800154399505	-25.3000011444092	0	-25.3000011444092	-0.182300154396216	-25.3000011444092	0	-25.1999988555908	-0.0597000091511291	-25.1999988555908	0	-25.1000003814697	-0.191200090124767	-25.1000003814697	0
-25.2999992370605	-0.145399975583132	-25.2999992370605	0	-25.2000007629395	-0.147200128365512	-25.2000007629395	0	-25.2000007629395	-0.178000128362328	-25.2000007629395	0	-25.0999984741211	-0.0583999709087948	-25.0999984741211	0	-25	-0.192000107766944	-25	0
-25.2000007629395	-0.142900128365	-25.2000007629395	0	-25.1000022888184	-0.147700209330651	-25.1000022888184	0	-25.1000022888184	-0.179300209329085	-25.1000022888184	0	-25	-0.059500107763597	-25	0	-24.9000015258789	-0.192300224975043	-24.9000015258789	0
-25.1000003814697	-0.144100090117718	-25.1000003814697	0	-25.0000019073486	-0.146900226976868	-25.0000019073486	0	-25.0000019073486	-0.174200226971152	-25.0000019073486	0	-24.8999996185303	-0.0584001057577552	-24.8999996185303	0	-24.8000011444092	-0.193900152877177	-24.8000011444092	0
-25	-0.144400107761612	-25	0	-24.9000015258789	-0.143400224973448	-24.9000015258789	0	-24.9000015258789	-0.174200224970264	-24.9000015258789	0	-24.7999992370605	-0.05859997405787	-24.7999992370605	0	-24.7000007629395	-0.19690005569646	-24.7000007629395	0
-24.8999996185303	-0.147300105760223	-24.8999996185303	0	-24.8000011444092	-0.13900015287436	-24.8000011444092	0	-24.8000011444092	-0.174000152874214	-24.8000011444092	0	-24.6999988555908	-0.0630999960885674	-24.6999988555908	0	-24.6000003814697	-0.195200099755311	-24.6000003814697	0
-24.7999992370605	-0.14669997405872	-24.7999992370605	0	-24.7000007629395	-0.140100055694347	-24.7000007629395	0	-24.7000007629395	-0.177400055690669	-24.7000007629395	0	-24.5999984741211	-0.0655999805421743	-24.5999984741211	0	-24.5	-0.196600107577979	-24.5	0
-24.7000007629395	-0.151200055690424	-24.7000007629395	0	-24.6000022888184	-0.140100218963198	-24.6000022888184	0	-24.6000022888184	-0.176800218963763	-24.6000022888184	0	-24.5	-0.0674001075713022	-24.5	0	-24.4000015258789	-0.197700175667705	-24.4000015258789	0
-24.6000003814697	-0.150300099750893	-24.6000003814697	0	-24.5000019073486	-0.13750022678505	-24.5000019073486	0	-24.5000019073486	-0.174600226782786	-24.5000019073486	0	-24.3999996185303	-0.068300056453154	-24.3999996185303	0	-24.3000011444092	-0.197800058176654	-24.3000011444092	0
-24.5	-0.148500107570726	-24.5	0	-24.4000015258789	-0.137700175666396	-24.4000015258789	0	-24.4000015258789	-0.173100175663421	-24.4000015258789	0	-24.2999992370605	-0.0725999985661474	-24.2999992370605	0	-24.2000007629395	-0.196800073437771	-24.2000007629395	0
-24.3999996185303	-0.148000056458841	-24.3999996185303	0	-24.3000011444092	-0.138500058172212	-24.3000011444092	0	-24.3000011444092	-0.170500058171456	-24.3000011444092	0	-24.1999988555908	-0.0755000138269679	-24.1999988555908	0	-24.1000003814697	-0.194200114445266	-24.1000003814697	0
-24.2999992370605	-0.148799998569302	-24.2999992370605	0	-24.2000007629395	-0.140700073432527	-24.2000007629395	0	-24.2000007629395	-0.172600073430658	-24.2000007629395	0	-24.0999984741211	-0.0752999952273967	-24.0999984741211	0	-24	-0.194200129033561	-24	0
-24.2000007629395	-0.148600073429407	-24.2000007629395	0	-24.1000022888184	-0.140900233651337	-24.1000022888184	0	-24.1000022888184	-0.170200233649666	-24.1000022888184	0	-24	-0.0756001290283166	-24	0	-23.9000015258789	-0.197500219823269	-23.9000015258789	0
-24.1000003814697	-0.150600114437111	-24.1000003814697	0	-24.0000019073486	-0.142700188636809	-24.0000019073486	0	-24.0000019073486	-0.171800188636553	-24.0000019073486	0	-23.8999996185303	-0.0768001006108534	-23.8999996185303	0	-23.8000011444092	-0.199200026800099	-23.8000011444092	0
-24	-0.149100129030558	-24	0	-23.9000015258789	-0.142000219821057	-23.9000015258789	0	-23.9000015258789	-0.174100219817774	-23.9000015258789	0	-23.7999992370605	-0.0799000267943484	-23.7999992370605	0	-23.7000007629395	-0.198300097945321	-23.7000007629395	0
-23.8999996185303	-0.148900100612082	-23.8999996185303	0	-23.8000011444092	-0.145800026795769	-23.8000011444092	0	-23.8000011444092	-0.177000026793394	-23.8000011444092	0	-23.6999988555908	-0.080499978732405	-23.6999988555908	0	-23.6000003814697	-0.199100080018979	-23.6000003814697	0
-23.7999992370605	-0.151200026797596	-23.7999992370605	0	-23.7000007629395	-0.147300097942207	-23.7000007629395	0	-23.7000007629395	-0.177100097938819	-23.7000007629395	0	-23.5999984741211	-0.081900020406465	-23.5999984741211	0	-23.5	-0.201100130849227	-23.5	0
-23.7000007629395	-0.153600097939488	-23.7000007629395	0	-23.6000022888184	-0.148200139617984	-23.6000022888184	0	-23.6000022888184	-0.177800139616011	-23.6000022888184	0	-23.5	-0.0846001308418636	-23.5	0	-23.4000015258789	-0.201000205044693	-23.4000015258789	0
-23.6000003814697	-0.157700080009818	-23.6000003814697	0	-23.5000019073486	-0.145500250055193	-23.5000019073486	0	-23.5000019073486	-0.178100250050193	-23.5000019073486	0	-23.3999996185303	-0.0874000858311774	-23.3999996185303	0	-23.3000011444092	-0.203400055030215	-23.3000011444092	0
-23.5	-0.156500130844506	-23.5	0	-23.4000015258789	-0.146200205039349	-23.4000015258789	0	-23.4000015258789	-0.176200205038185	-23.4000015258789	0	-23.2999992370605	-0.0901999954221537	-23.2999992370605	0	-23.2000007629395	-0.202700086214463	-23.2000007629395	0
-23.3999996185303	-0.152600085828453	-23.3999996185303	0	-23.3000011444092	-0.147600055028306	-23.3000011444092	0	-23.3000011444092	-0.17830005502401	-23.3000011444092	0	-23.1999988555908	-0.0903000266080198	-23.1999988555908	0	-23.1000003814697	-0.204800039482507	-23.1000003814697	0
-23.2999992370605	-0.151799995419424	-23.2999992370605	0	-23.2000007629395	-0.146600086212857	-23.2000007629395	0	-23.2000007629395	-0.177400086209673	-23.2000007629395	0	-23.0999984741211	-0.0963999798732402	-23.0999984741211	0	-23	-0.208800028995029	-23	0
-23.2000007629395	-0.153300086210947	-23.2000007629395	0	-23.1000022888184	-0.151500039482926	-23.1000022888184	0	-23.1000022888184	-0.179300039479131	-23.1000022888184	0	-23	-0.102200028992229	-23	0	-22.9000015258789	-0.209000242044567	-22.9000015258789	0
-23.1000003814697	-0.153700039478281	-23.1000003814697	0	-23.0000019073486	-0.152300028992613	-23.0000019073486	0	-23.0000019073486	-0.178600028990331	-23.0000019073486	0	-22.8999996185303	-0.104900122831168	-22.8999996185303	0	-22.8000011444092	-0.211500055793294	-22.8000011444092	0
-23	-0.1580000289905	-23	0	-22.9000015258789	-0.147900242041942	-22.9000015258789	0	-22.9000015258789	-0.176800242039462	-22.9000015258789	0	-22.7999992370605	-0.111799996182526	-22.7999992370605	0	-22.7000007629395	-0.214099979591992	-22.7000007629395	0
-22.8999996185303	-0.156900122830848	-22.8999996185303	0	-22.8000011444092	-0.149300055789354	-22.8000011444092	0	-22.8000011444092	-0.177400055788894	-22.8000011444092	0	-22.6999988555908	-0.114799979586678	-22.6999988555908	0	-22.6000003814697	-0.211500038531085	-22.6000003814697	0
-22.7999992370605	-0.158799996181187	-22.7999992370605	0	-22.7000007629395	-0.154799979591189	-22.7000007629395	0	-22.7000007629395	-0.181199979590019	-22.7000007629395	0	-22.5999984741211	-0.114999978923152	-22.5999984741211	0	-22.5	-0.206600079538475	-22.5	0
-22.7000007629395	-0.165099979589286	-22.7000007629395	0	-22.6000022888184	-0.152800098130683	-22.6000022888184	0	-22.6000022888184	-0.184700098132453	-22.6000022888184	0	-22.5	-0.11400007953489	-22.5	0	-22.4000015258789	-0.203100098518917	-22.4000015258789	0
-22.6000003814697	-0.161900038525346	-22.6000003814697	0	-22.5000019073486	-0.149100198745145	-22.5000019073486	0	-22.5000019073486	-0.181600198742672	-22.5000019073486	0	-22.3999996185303	-0.115000038909784	-22.3999996185303	0	-22.3000011444092	-0.204300057888759	-22.3000011444092	0
-22.5	-0.15600007953617	-22.5	0	-22.4000015258789	-0.151400098515296	-22.4000015258789	0	-22.4000015258789	-0.184100098511408	-22.4000015258789	0	-22.2999992370605	-0.115699998281343	-22.2999992370605	0	-22.2000007629395	-0.201800086026196	-22.2000007629395	0
-22.3999996185303	-0.157800038909045	-22.3999996185303	0	-22.3000011444092	-0.155100057887466	-22.3000011444092	0	-22.3000011444092	-0.186000057885394	-22.3000011444092	0	-22.1999988555908	-0.125800026413344	-22.1999988555908	0	-22.1000003814697	-0.205799973588	-22.1000003814697	0
-22.2999992370605	-0.157099998279591	-22.2999992370605	0	-22.2000007629395	-0.151600086021062	-22.2000007629395	0	-22.2000007629395	-0.182000086017069	-22.2000007629395	0	-22.0999984741211	-0.133399973583437	-22.0999984741211	0	-22	-0.213999918370973	-22	0
-22.2000007629395	-0.165600086020277	-22.2000007629395	0	-22.1000022888184	-0.155399973580643	-22.1000022888184	0	-22.1000022888184	-0.181999973578058	-22.1000022888184	0	-22	-0.143399918360956	-22	0	-21.9000015258789	-0.22089986687206	-21.9000015258789	0
-22.1000003814697	-0.175199973582494	-22.1000003814697	0	-22.0000019073486	-0.161599918366846	-22.0000019073486	0	-22.0000019073486	-0.181399918361421	-22.0000019073486	0	-21.8999996185303	-0.150199926469213	-21.8999996185303	0	-21.8000011444092	-0.226999976923253	-21.8000011444092	0
-22	-0.18299991836102	-22	0	-21.9000015258789	-0.171799866868241	-21.9000015258789	0	-21.9000015258789	-0.178199866862997	-21.9000015258789	0	-21.7999992370605	-0.153299976918788	-21.7999992370605	0	-21.7000007629395	-0.237299873257143	-21.7000007629395	0
-21.8999996185303	-0.191099926469178	-21.8999996185303	0	-21.8000011444092	-0.170499976920837	-21.8000011444092	0	-21.8000011444092	-0.17099997691912	-21.8000011444092	0	-21.6999988555908	-0.164999992466619	-21.6999988555908	0	-21.6000003814697	-0.233000148968131	-21.6000003814697	0
-21.7999992370605	-0.19909997691866	-21.7999992370605	0	-21.7000007629395	-0.169599873257539	-21.7000007629395	0	-21.7000007629395	-0.171599873254308	-21.7000007629395	0	-21.5999984741211	-0.14890002975153	-21.5999984741211	0	-21.5	-0.233600038915029	-21.5	0
-21.7000007629395	-0.210999873255787	-21.7000007629395	0	-21.6000022888184	-0.155900268175174	-21.6000022888184	0	-21.6000022888184	-0.171100268169539	-21.6000022888184	0	-21.5	-0.138600038906588	-21.5	0	-21.4000015258789	-0.23480007143371	-21.4000015258789	0
-21.6000003814697	-0.194800148961804	-21.6000003814697	0	-21.5000019073486	-0.145800098514883	-21.5000019073486	0	-21.5000019073486	-0.169600098513911	-21.5000019073486	0	-21.3999996185303	-0.141700011823559	-21.3999996185303	0	-21.3000011444092	-0.241700053502427	-21.3000011444092	0
-21.5	-0.186400038910506	-21.5	0	-21.4000015258789	-0.143800071429723	-21.4000015258789	0	-21.4000015258789	-0.172400071427546	-21.4000015258789	0	-21.2999992370605	-0.139799993896304	-21.2999992370605	0	-21.2000007629395	-0.242500036241836	-21.2000007629395	0
-21.3999996185303	-0.173400011823105	-21.3999996185303	0	-21.3000011444092	-0.141200053501962	-21.3000011444092	0	-21.3000011444092	-0.171500053500495	-21.3000011444092	0	-21.1999988555908	-0.144999976633699	-21.1999988555908	0	-21.1000003814697	-0.239500142291945	-21.1000003814697	0
-21.2999992370605	-0.160799993893306	-21.2999992370605	0	-21.2000007629395	-0.144600036241172	-21.2000007629395	0	-21.2000007629395	-0.172500036234851	-21.2000007629395	0	-21.0999984741211	-0.141900023078051	-21.0999984741211	0	-21	-0.236500158600393	-21	0
-21.2000007629395	-0.149400036236329	-21.2000007629395	0	-21.1000022888184	-0.138900321100664	-21.1000022888184	0	-21.1000022888184	-0.171300321100716	-21.1000022888184	0	-21	-0.139500158595183	-21	0	-20.9000015258789	-0.234800373367761	-20.9000015258789	0
-21.1000003814697	-0.131400142287021	-21.1000003814697	0	-21.0000019073486	-0.132200337411632	-21.0000019073486	0	-21.0000019073486	-0.169600337405427	-21.0000019073486	0	-20.8999996185303	-0.137600194550032	-20.8999996185303	0	-20.8000011444092	-0.213200265414343	-20.8000011444092	0
-21	-0.115500158593932	-21	0	-20.9000015258789	-0.131900373362441	-20.9000015258789	0	-20.9000015258789	-0.166600373362598	-20.9000015258789	0	-20.7999992370605	-0.131300026987446	-20.7999992370605	0	-20.7000007629395	-0.199300192645751	-20.7000007629395	0
-20.8999996185303	-0.103400194548158	-20.8999996185303	0	-20.8000011444092	-0.128200265407941	-20.8000011444092	0	-20.8000011444092	-0.159000265404757	-20.8000011444092	0	-20.6999988555908	-0.128300013824628	-20.6999988555908	0	-20.6000003814697	-0.188000111393194	-20.6000003814697	0
-20.7999992370605	-0.0936000269903161	-20.7999992370605	0	-20.7000007629395	-0.130900192642002	-20.7000007629395	0	-20.7000007629395	-0.160700192642253	-20.7000007629395	0	-20.5999984741211	-0.131899992175022	-20.5999984741211	0	-20.5	-0.19140008602335	-20.5	0
-20.7000007629395	-0.0938001926406287	-20.7000007629395	0	-20.6000022888184	-0.140800170996954	-20.6000022888184	0	-20.6000022888184	-0.166100170990831	-20.6000022888184	0	-20.5	-0.139500086017506	-20.5	0	-20.4000015258789	-0.196999993233476	-20.4000015258789	0
-20.6000003814697	-0.0902001113863662	-20.6000003814697	0	-20.5000019073486	-0.146800205231557	-20.5000019073486	0	-20.5000019073486	-0.167800205228559	-20.5000019073486	0	-20.3999996185303	-0.150899993226631	-20.3999996185303	0	-20.3000011444092	-0.204099960712483	-20.3000011444092	0
-20.5	-0.0958000860191532	-20.5	0	-20.4000015258789	-0.154599993231386	-20.4000015258789	0	-20.4000015258789	-0.174199993223738	-20.4000015258789	0	-20.2999992370605	-0.162400020311907	-20.2999992370605	0	-20.2000007629395	-0.195900201895711	-20.2000007629395	0
-20.3999996185303	-0.104699993229588	-20.3999996185303	0	-20.3000011444092	-0.162999960710295	-20.3000011444092	0	-20.3000011444092	-0.179999960706482	-20.3000011444092	0	-20.1999988555908	-0.165000023076573	-20.1999988555908	0	-20.1000003814697	-0.205099846938538	-20.1000003814697	0
-20.2999992370605	-0.122600020309619	-20.2999992370605	0	-20.2000007629395	-0.16020020189535	-20.2000007629395	0	-20.2000007629395	-0.17060020189092	-20.2000007629395	0	-20.0999984741211	-0.18560002574668	-20.0999984741211	0	-20	-0.216099849611055	-20	0
-20.2000007629395	-0.133600201890658	-20.2000007629395	0	-20.1000022888184	-0.173399727726064	-20.1000022888184	0	-20.1000022888184	-0.180199727725267	-20.1000022888184	0	-20	-0.199199849601428	-20	0	-19.9000015258789	-0.213500172714703	-19.9000015258789	0
-20.1000003814697	-0.154499846932595	-20.1000003814697	0	-20.0000019073486	-0.18769973039889	-20.0000019073486	0	-20.0000019073486	-0.191399730392732	-20.0000019073486	0	-19.8999996185303	-0.200900053499936	-19.8999996185303	0	-19.8000011444092	-0.21400010128491	-19.8000011444092	0
-20	-0.172599849604012	-20	0	-19.9000015258789	-0.191100172709412	-19.9000015258789	0	-19.9000015258789	-0.192500172706787	-19.9000015258789	0	-19.7999992370605	-0.205999982070352	-19.7999992370605	0	-19.7000007629395	-0.203500190069462	-19.7000007629395	0
-19.8999996185303	-0.181200053499197	-19.8999996185303	0	-19.8000011444092	-0.189000101279817	-19.8000011444092	0	-19.8000011444092	-0.192600101276184	-19.8000011444092	0	-19.6999988555908	-0.204900011252903	-19.6999988555908	0	-19.6000003814697	-0.186700345613644	-19.6000003814697	0
-19.7999992370605	-0.1848999820686	-19.7999992370605	0	-19.7000007629395	-0.189200190066913	-19.7000007629395	0	-19.7000007629395	-0.195400190063083	-19.7000007629395	0	-19.5999984741211	-0.201999987981253	-19.5999984741211	0	-19.5	-0.173700368410209	-19.5	0
-19.7000007629395	-0.181300190066395	-19.7000007629395	0	-19.6000022888184	-0.181300703239685	-19.6000022888184	0	-19.6000022888184	-0.190000703234546	-19.6000022888184	0	-19.5	-0.195100368400745	-19.5	0	-19.4000015258789	-0.159900666523754	-19.4000015258789	0
-19.6000003814697	-0.168500345607754	-19.6000003814697	0	-19.5000019073486	-0.171300726033223	-19.5000019073486	0	-19.5000019073486	-0.184700726029405	-19.5000019073486	0	-19.3999996185303	-0.185600338696531	-19.3999996185303	0	-19.3000011444092	-0.148600260548847	-19.3000011444092	0
-19.5	-0.147500368402689	-19.5	0	-19.4000015258789	-0.159900666523754	-19.4000015258789	0	-19.4000015258789	-0.171200666518416	-19.4000015258789	0	-19.2999992370605	-0.178399992320919	-19.2999992370605	0	-19.2000007629395	-0.148300109198317	-19.2000007629395	0
-19.3999996185303	-0.13140033869422	-19.3999996185303	0	-19.3000011444092	-0.152800260544609	-19.3000011444092	0	-19.3000011444092	-0.156400260540977	-19.3000011444092	0	-19.1999988555908	-0.176999989984324	-19.1999988555908	0	-19.1000003814697	-0.144700129894773	-19.1000003814697	0
-19.2999992370605	-0.121999992319616	-19.2999992370605	0	-19.2000007629395	-0.151800109193573	-19.2000007629395	0	-19.2000007629395	-0.151700109192461	-19.2000007629395	0	-19.0999984741211	-0.179000010677555	-19.0999984741211	0	-19	-0.150900072338118	-19	0
-19.2000007629395	-0.121100109194231	-19.2000007629395	0	-19.1000022888184	-0.144400249100727	-19.1000022888184	0	-19.1000022888184	-0.156900249094178	-19.1000022888184	0	-19	-0.18070007233473	-19	0	-18.9000015258789	-0.158400015789084	-18.9000015258789	0
-19.1000003814697	-0.123200129888573	-19.1000003814697	0	-19.0000019073486	-0.141800131939817	-19.0000019073486	0	-19.0000019073486	-0.167000131939858	-19.0000019073486	0	-18.8999996185303	-0.180500015783764	-18.8999996185303	0	-18.8000011444092	-0.150200223448337	-18.8000011444092	0
-19	-0.138200072335167	-19	0	-18.9000015258789	-0.142500015783298	-18.9000015258789	0	-18.9000015258789	-0.175100015778298	-18.9000015258789	0	-18.7999992370605	-0.171800014824839	-18.7999992370605	0	-18.7000007629395	-0.147700180154061	-18.7000007629395	0
-18.8999996185303	-0.155400015781197	-18.8999996185303	0	-18.8000011444092	-0.134800223444472	-18.8000011444092	0	-18.8000011444092	-0.171200223445339	-18.8000011444092	0	-18.6999988555908	-0.163500001333887	-18.6999988555908	0	-18.6000003814697	-0.142800248289859	-18.6000003814697	0
-18.7999992370605	-0.165300014825334	-18.7999992370605	0	-18.7000007629395	-0.131000180150295	-18.7000007629395	0	-18.7000007629395	-0.166900180145603	-18.7000007629395	0	-18.5999984741211	-0.154600009867863	-18.5999984741211	0	-18.5	-0.130600312044407	-18.5	0
-18.7000007629395	-0.17020018014955	-18.7000007629395	0	-18.6000022888184	-0.123400486707396	-18.6000022888184	0	-18.6000022888184	-0.150400486705621	-18.6000022888184	0	-18.5	-0.143400312041194	-18.5	0	-18.4000015258789	-0.116600948527775	-18.4000015258789	0
-18.6000003814697	-0.167000248286058	-18.6000003814697	0	-18.5000019073486	-0.118700580263976	-18.5000019073486	0	-18.5000019073486	-0.137100580261176	-18.5000019073486	0	-18.3999996185303	-0.135300471683877	-18.3999996185303	0	-18.3000011444092	-0.0982005209480121	-18.3000011444092	0
-18.5	-0.15950031203829	-18.5	0	-18.4000015258789	-0.104200948524522	-18.4000015258789	0	-18.4000015258789	-0.116700948521611	-18.4000015258789	0	-18.2999992370605	-0.119900014302402	-18.2999992370605	0	-18.2000007629395	-0.082400429968402	-18.2000007629395	0
-18.3999996185303	-0.136000471688021	-18.3999996185303	0	-18.3000011444092	-0.0912005209429481	-18.3000011444092	0	-18.3000011444092	-0.098700520942657	-18.3000011444092	0	-18.1999988555908	-0.109200012728252	-18.1999988555908	0	-18.1000003814697	-0.0740002624079352	-18.1000003814697	0
-18.2999992370605	-0.113600014301483	-18.2999992370605	0	-18.2000007629395	-0.0827004299644614	-18.2000007629395	0	-18.2000007629395	-0.09300042995892	-18.2000007629395	0	-18.0999984741211	-0.105999994182639	-18.0999984741211	0	-18	-0.0690003288764274	-18	0
-18.2000007629395	-0.0954004299637745	-18.2000007629395	0	-18.1000022888184	-0.0826005306225852	-18.1000022888184	0	-18.1000022888184	-0.0929005306243198	-18.1000022888184	0	-18	-0.100000328871829	-18	0	-17.9000015258789	-0.0637005585704173	-17.9000015258789	0
-18.1000003814697	-0.0854002624000714	-18.1000003814697	0	-18.0000019073486	-0.0751006567006698	-18.0000019073486	0	-18.0000019073486	-0.0976006566997967	-18.0000019073486	0	-17.8999996185303	-0.0988002903432061	-17.8999996185303	0	-17.8000011444092	-0.0602001678053057	-17.8000011444092	0
-18	-0.0843003288719046	-18	0	-17.9000015258789	-0.0711005585653766	-17.9000015258789	0	-17.9000015258789	-0.106300558563817	-17.9000015258789	0	-17.7999992370605	-0.0991999889847648	-17.7999992370605	0	-17.7000007629395	-0.0614000672394468	-17.7000007629395	0
-17.8999996185303	-0.089600290346425	-17.8999996185303	0	-17.8000011444092	-0.0712001678002707	-17.8000011444092	0	-17.8000011444092	-0.127200167797128	-17.8000011444092	0	-17.6999988555908	-0.100300007627084	-17.6999988555908	0	-17.6000003814697	-0.053500186160818	-17.6000003814697	0
-17.7999992370605	-0.111399988982157	-17.7999992370605	0	-17.7000007629395	-0.0765000672363385	-17.7000007629395	0	-17.7000007629395	-0.152700067228579	-17.7000007629395	0	-17.5999984741211	-0.0922000073405798	-17.5999984741211	0	-17.5	-0.0516001628420781	-17.5	0
-17.7000007629395	-0.133100067228952	-17.7000007629395	0	-17.6000022888184	-0.0782003649692342	-17.6000022888184	0	-17.6000022888184	-0.162200364971795	-17.6000022888184	0	-17.5	-0.0868001628368802	-17.5	0	-17.4000015258789	-0.0465005252881383	-17.4000015258789	0
-17.6000003814697	-0.136900186156709	-17.6000003814697	0	-17.5000019073486	-0.0840003416524269	-17.5000019073486	0	-17.5000019073486	-0.167600341650541	-17.5000019073486	0	-17.3999996185303	-0.0797002570616314	-17.3999996185303	0	-17.3000011444092	-0.0412003089695645	-17.3000011444092	0
-17.5	-0.140700162835856	-17.5	0	-17.4000015258789	-0.0810005252860719	-17.4000015258789	0	-17.4000015258789	-0.163700525281456	-17.4000015258789	0	-17.2999992370605	-0.075299996042304	-17.2999992370605	0	-17.2000007629395	-0.0340002558732522	-17.2000007629395	0
-17.3999996185303	-0.135900257060712	-17.3999996185303	0	-17.3000011444092	-0.079300308967504	-17.3000011444092	0	-17.3000011444092	-0.15840030896652	-17.3000011444092	0	-17.1999988555908	-0.0680000025495247	-17.1999988555908	0	-17.1000003814697	-0.0297003240375489	-17.1000003814697	0
-17.2999992370605	-0.110799996040441	-17.2999992370605	0	-17.2000007629395	-0.0820002558721171	-17.2000007629395	0	-17.2000007629395	-0.146500255868887	-17.2000007629395	0	-17.0999984741211	-0.0553999962066882	-17.0999984741211	0	-17	-0.0280003031293745	-17	0
-17.2000007629395	-0.0902002558686945	-17.2000007629395	0	-17.1000022888184	-0.0771006518589274	-17.1000022888184	0	-17.1000022888184	-0.132100651855581	-17.1000022888184	0	-17	-0.0467003031226341	-17	0	-16.9000015258789	-0.0333003953019215	-16.9000015258789	0
-17.1000003814697	-0.0730003240314545	-17.1000003814697	0	-17.0000019073486	-0.0696006160505931	-17.0000019073486	0	-17.0000019073486	-0.121700616047747	-17.0000019073486	0	-16.8999996185303	-0.047400201579876	-16.8999996185303	0	-16.8000011444092	-0.0345001830137335	-16.8000011444092	0
-17	-0.0578003031223489	-17	0	-16.9000015258789	-0.0659003952969215	-16.9000015258789	0	-16.9000015258789	-0.12120039529691	-16.9000015258789	0	-16.7999992370605	-0.047800004194869	-16.7999992370605	0	-16.7000007629395	-0.0384001112470287	-16.7000007629395	0
-16.8999996185303	-0.0570002015811042	-16.8999996185303	0	-16.8000011444092	-0.0665001830129768	-16.8000011444092	0	-16.8000011444092	-0.118200183005683	-16.8000011444092	0	-16.6999988555908	-0.0534000069346803	-16.6999988555908	0	-16.6000003814697	-0.0412002278098953	-16.6000003814697	0
-16.7999992370605	-0.0571000041963998	-16.7999992370605	0	-16.7000007629395	-0.0664001112454571	-16.7000007629395	0	-16.7000007629395	-0.125200111244339	-16.7000007629395	0	-16.5999984741211	-0.0554000042902771	-16.5999984741211	0	-16.5	-0.0448001438635401	-16.5	0
-16.7000007629395	-0.0584001112438273	-16.7000007629395	0	-16.6000022888184	-0.0704004364233697	-16.6000022888184	0	-16.6000022888184	-0.126400436420226	-16.6000022888184	0	-16.5	-0.061600143861142	-16.5	0	-16.4000015258789	-0.0452003474492813	-16.4000015258789	0
-16.6000003814697	-0.0580002278074971	-16.6000003814697	0	-16.5000019073486	-0.0639002928728587	-16.5000019073486	0	-16.5000019073486	-0.129800292870641	-16.5000019073486	0	-16.3999996185303	-0.0723001686310454	-16.3999996185303	0	-16.3000011444092	-0.0358002344037232	-16.3000011444092	0
-16.5	-0.0605001438598265	-16.5	0	-16.4000015258789	-0.0621003474443569	-16.4000015258789	0	-16.4000015258789	-0.132200347445178	-16.4000015258789	0	-16.2999992370605	-0.0721000034318422	-16.2999992370605	0	-16.2000007629395	-0.0289001552046102	-16.2000007629395	0
-16.3999996185303	-0.0671001686314412	-16.3999996185303	0	-16.3000011444092	-0.0531002343996079	-16.3000011444092	0	-16.3000011444092	-0.1307002343965	-16.3000011444092	0	-16.1999988555908	-0.0697999987351068	-16.1999988555908	0	-16.1000003814697	-0.0268000393880357	-16.1000003814697	0
-16.2999992370605	-0.0670000034297118	-16.2999992370605	0	-16.2000007629395	-0.0476001552015077	-16.2000007629395	0	-16.2000007629395	-0.132600155196997	-16.2000007629395	0	-16.0999984741211	-0.0792000021319836	-16.0999984741211	0	-16	-0.0142000817431835	-16	0
-16.2000007629395	-0.0618001551956695	-16.2000007629395	0	-16.1000022888184	-0.0512000766393612	-16.1000022888184	0	-16.1000022888184	-0.144900076636986	-16.1000022888184	0	-16	-0.0827000817371299	-16	0	-15.9000015258789	-0.00380008175852709	-15.9000015258789	0
-16.1000003814697	-0.0658000393850671	-16.1000003814697	0	-16.0000019073486	-0.0532001562496589	-16.0000019073486	0	-16.0000019073486	-0.156600156242348	-16.0000019073486	0	-15.8999996185303	-0.0880000444958569	-15.8999996185303	0	-15.8000011444092	-0.00690001843395294	-15.8000011444092	0
-16	-0.0697000817417575	-16	0	-15.9000015258789	-0.0569000817522465	-15.9000015258789	0	-15.9000015258789	-0.169300081754045	-15.9000015258789	0	-15.7999992370605	-0.0902000035275705	-15.7999992370605	0	-15.7000007629395	-0.00910008788559935	-15.7000007629395	0
-15.8999996185303	-0.0728000444978534	-15.8999996185303	0	-15.8000011444092	-0.0602000184298959	-15.8000011444092	0	-15.8000011444092	-0.18360001842666	-15.8000011444092	0	-15.6999988555908	-0.0864999984733004	-15.6999988555908	0	-15.6000003814697	-0.0100000699530938	-15.6000003814697	0
-15.7999992370605	-0.0776000035257312	-15.7999992370605	0	-15.7000007629395	-0.054600087878498	-15.7000007629395	0	-15.7000007629395	-0.195100087876199	-15.7000007629395	0	-15.5999984741211	-0.0890000028921349	-15.5999984741211	0	-15.5	-0.011300240032142	-15.5	0
-15.7000007629395	-0.0809000878798543	-15.7000007629395	0	-15.6000022888184	-0.0589001444568567	-15.6000022888184	0	-15.6000022888184	-0.20790014445447	-15.6000022888184	0	-15.5	-0.0823002400284167	-15.5	0	-15.4000015258789	-0.0141004541292205	-15.4000015258789	0
-15.6000003814697	-0.0873000699502882	-15.6000003814697	0	-15.5000019073486	-0.054700470995158	-15.5000019073486	0	-15.5000019073486	-0.200200470990239	-15.5000019073486	0	-15.3999996185303	-0.0816002306091832	-15.3999996185303	0	-15.3000011444092	-0.00390024694206659	-15.3000011444092	0
-15.5	-0.0863002400255937	-15.5	0	-15.4000015258789	-0.0536004541281727	-15.4000015258789	0	-15.4000015258789	-0.193500454126479	-15.4000015258789	0	-15.2999992370605	-0.078700001064135	-15.2999992370605	0	-15.2000007629395	-0.00170021381200058	-15.2000007629395	0
-15.3999996185303	-0.0862002306093927	-15.3999996185303	0	-15.3000011444092	-0.0524002469355764	-15.3000011444092	0	-15.3000011444092	-0.183200246934575	-15.3000011444092	0	-15.1999988555908	-0.0711000014634919	-15.1999988555908	0	-15.1000003814697	-0.00490017559422995	-15.1000003814697	0
-15.2999992370605	-0.0856000010644493	-15.2999992370605	0	-15.2000007629395	-0.0530002138075361	-15.2000007629395	0	-15.2000007629395	-0.173200213805103	-15.2000007629395	0	-15.0999984741211	-0.0642000004991132	-15.0999984741211	0	-15	-0.00720007012205315	-15	0
-15.2000007629395	-0.0855002138050622	-15.2000007629395	0	-15.1000022888184	-0.0544003544055158	-15.1000022888184	0	-15.1000022888184	-0.170800354400853	-15.1000022888184	0	-15	-0.0659000701125478	-15	0	-14.9000015258789	-0.0119999856215145	-14.9000015258789	0
-15.1000003814697	-0.0857001755903184	-15.1000003814697	0	-15.0000019073486	-0.0596001408957818	-15.0000019073486	0	-15.0000019073486	-0.172500140895863	-15.0000019073486	0	-14.8999996185303	-0.060899993066414	-14.8999996185303	0	-14.8000011444092	-0.0236998494365253	-14.8000011444092	0
-15	-0.0831000701145967	-15	0	-14.9000015258789	-0.0669999856181676	-14.9000015258789	0	-14.9000015258789	-0.184199985615123	-14.9000015258789	0	-14.7999992370605	-0.0654999984399183	-14.7999992370605	0	-14.7000007629395	-0.0204998941080703	-14.7000007629395	0
-14.8999996185303	-0.0803999930685677	-14.8999996185303	0	-14.8000011444092	-0.0741998494304426	-14.8000011444092	0	-14.8000011444092	-0.197099849428923	-14.8000011444092	0	-14.6999988555908	-0.0706999984140566	-14.6999988555908	0	-14.6000003814697	-0.0124000126452302	-14.6000003814697	0
-14.7999992370605	-0.080999998441257	-14.7999992370605	0	-14.7000007629395	-0.0809998941040249	-14.7000007629395	0	-14.7000007629395	-0.202799894104828	-14.7000007629395	0	-14.5999984741211	-0.0682000014639925	-14.5999984741211	0	-14.5	-0.0138000465231016	-14.5	0
-14.7000007629395	-0.0840998941057478	-14.7000007629395	0	-14.6000022888184	-0.0811000275425613	-14.6000022888184	0	-14.6000022888184	-0.203500027539121	-14.6000022888184	0	-14.5	-0.0699000465174322	-14.5	0	-14.4000015258789	-0.0137001383227471	-14.4000015258789	0
-14.6000003814697	-0.0849000126399915	-14.6000003814697	0	-14.5000019073486	-0.0816000912273012	-14.5000019073486	0	-14.5000019073486	-0.19930009122254	-14.5000019073486	0	-14.3999996185303	-0.0745000675378833	-14.3999996185303	0	-14.3000011444092	-0.00420024388586171	-14.3000011444092	0
-14.5	-0.0833000465172518	-14.5	0	-14.4000015258789	-0.0822001383166935	-14.4000015258789	0	-14.4000015258789	-0.178900138318568	-14.4000015258789	0	-14.2999992370605	-0.0706999998728861	-14.2999992370605	0	-14.2000007629395	0.00959968727693195	-14.2000007629395	0
-14.3999996185303	-0.0838000675357762	-14.3999996185303	0	-14.3000011444092	-0.0781002438816358	-14.3000011444092	0	-14.3000011444092	-0.150200243879226	-14.3000011444092	0	-14.1999988555908	-0.0630999997920298	-14.1999988555908	0	-14.1000003814697	0.0128998817526735	-14.1000003814697	0
-14.2999992370605	-0.0805999998738116	-14.2999992370605	0	-14.2000007629395	-0.0693003127198608	-14.2000007629395	0	-14.2000007629395	-0.127400312718237	-14.2000007629395	0	-14.0999984741211	-0.0614000000205124	-14.0999984741211	0	-14	0.0179997975064907	-14	0
-14.2000007629395	-0.0734003127181495	-14.2000007629395	0	-14.1000022888184	-0.0717002365199733	-14.1000022888184	0	-14.1000022888184	-0.117700236522069	-14.1000022888184	0	-14	-0.0516002024851332	-14	0	-13.9000015258789	0.0212997247399471	-13.9000015258789	0
-14.1000003814697	-0.075800118240295	-14.1000003814697	0	-14.0000019073486	-0.0698004045880225	-14.0000019073486	0	-14.0000019073486	-0.0934004045848269	-14.0000019073486	0	-13.8999996185303	-0.0427001374191605	-13.8999996185303	0	-13.8000011444092	0.0164000342010695	-13.8000011444092	0
-14	-0.0736002024859772	-14	0	-13.9000015258789	-0.0716002752596978	-13.9000015258789	0	-13.9000015258789	-0.0779002752533415	-13.9000015258789	0	-13.7999992370605	-0.0387000002519926	-13.7999992370605	0	-13.7000007629395	0.00660017556219827	-13.7000007629395	0
-13.8999996185303	-0.0718001374189043	-13.8999996185303	0	-13.8000011444092	-0.0784999657917069	-13.8000011444092	0	-13.8000011444092	-0.0733999657932145	-13.8000011444092	0	-13.6999988555908	-0.0535999999920023	-13.6999988555908	0	-13.6000003814697	-0.00169987793196924	-13.6000003814697	0
-13.7999992370605	-0.0730000002513407	-13.7999992370605	0	-13.7000007629395	-0.0989998244367598	-13.7000007629395	0	-13.7000007629395	-0.0801998244351125	-13.7000007629395	0	-13.5999984741211	-0.0412000000033004	-13.5999984741211	0	-13.5	-0.00909988376588444	-13.5	0
-13.7000007629395	-0.0677998244354967	-13.7000007629395	0	-13.6000022888184	-0.0870997558595263	-13.6000022888184	0	-13.6000022888184	-0.0866997558587173	-13.6000022888184	0	-13.5	-0.042299883760279	-13.5	0	-13.4000015258789	-0.00460038154778886	-13.4000015258789	0
-13.6000003814697	-0.0583998779293324	-13.6000003814697	0	-13.5000019073486	-0.0845997673459351	-13.5000019073486	0	-13.5000019073486	-0.0861997673455335	-13.5000019073486	0	-13.3999996185303	-0.0296001906208403	-13.3999996185303	0	-13.3000011444092	0.0122997332000523	-13.3000011444092	0
-13.5	-0.0545998837624211	-13.5	0	-13.4000015258789	-0.0718003815454722	-13.4000015258789	0	-13.4000015258789	-0.0770003815414384	-13.4000015258789	0	-13.2999992370605	-0.0245000004324538	-13.2999992370605	0	-13.2000007629395	0.0251998093481234	-13.2000007629395	0
-13.3999996185303	-0.0436001906236925	-13.3999996185303	0	-13.3000011444092	-0.0657002667940105	-13.3000011444092	0	-13.3000011444092	-0.0713002667907858	-13.3000011444092	0	-13.1999988555908	-0.0140000006576884	-13.1999988555908	0	-13.1000003814697	0.0119000831800804	-13.1000003814697	0
-13.2999992370605	-0.0299000004342815	-13.2999992370605	0	-13.2000007629395	-0.0613001906494901	-13.2000007629395	0	-13.2000007629395	-0.077200190644362	-13.2000007629395	0	-13.0999984741211	-0.0257000006349699	-13.0999984741211	0	-13	0.00109991128192632	-13	0
-13.2000007629395	-0.0280001906467078	-13.2000007629395	0	-13.1000022888184	-0.0656998329977796	-13.1000022888184	0	-13.1000022888184	-0.0955998329955037	-13.1000022888184	0	-13	-0.0316000887105474	-13	0	-12.9000015258789	-0.0199996990413638	-12.9000015258789	0
-13.1000003814697	-0.0322999168129172	-13.1000003814697	0	-13.0000019073486	-0.0732001799806312	-13.0000019073486	0	-13.0000019073486	-0.10120017997906	-13.0000019073486	0	-12.8999996185303	-0.0469998499102076	-12.8999996185303	0	-12.8000011444092	-0.0350000417820411	-12.8000011444092	0
-13	-0.0368000887101516	-13	0	-12.9000015258789	-0.0945996990376443	-12.9000015258789	0	-12.9000015258789	-0.111299699034134	-12.9000015258789	0	-12.7999992370605	-0.0536000007959956	-12.7999992370605	0	-12.7000007629395	-0.0389002870542754	-12.7000007629395	0
-12.8999996185303	-0.0532998499074893	-12.8999996185303	0	-12.8000011444092	-0.103800041775685	-12.8000011444092	0	-12.8000011444092	-0.108500041773368	-12.8000011444092	0	-12.6999988555908	-0.0407000002014684	-12.6999988555908	0	-12.6000003814697	-0.0280003254156327	-12.6000003814697	0
-12.7999992370605	-0.0615000008001516	-12.7999992370605	0	-12.7000007629395	-0.101400287050637	-12.7000007629395	0	-12.7000007629395	-0.095000287044968	-12.7000007629395	0	-12.5999984741211	-0.0193000013096025	-12.5999984741211	0	-12.5	-0.019200400034606	-12.5	0
-12.7000007629395	-0.047900287048833	-12.7000007629395	0	-12.6000022888184	-0.0953006532363361	-12.6000022888184	0	-12.6000022888184	-0.0716006532347819	-12.6000022888184	0	-12.5	0.0117995999717095	-12.5	0	-12.4000015258789	-0.0130006585277442	-12.4000015258789	0
-12.6000003814697	-0.0280003254119947	-12.6000003814697	0	-12.5000019073486	-0.0891007949139748	-12.5000019073486	0	-12.5000019073486	-0.0510007949087594	-12.5000019073486	0	-12.3999996185303	0.0385996693039488	-12.3999996185303	0	-12.3000011444092	0.023199461207696	-12.3000011444092	0
-12.5	-0.00440040003013564	-12.5	0	-12.4000015258789	-0.0830006585238152	-12.4000015258789	0	-12.4000015258789	-0.0331006585220166	-12.4000015258789	0	-12.2999992370605	0.075999997654435	-12.2999992370605	0	-12.2000007629395	0.0358997872790496	-12.2000007629395	0
-12.3999996185303	0.0136996693036053	-12.3999996185303	0	-12.3000011444092	-0.0604005387904181	-12.3000011444092	0	-12.3000011444092	0.00159946121129906	-12.3000011444092	0	-12.1999988555908	0.0961999958999513	-12.1999988555908	0	-12.1000003814697	0.0400000138470205	-12.1000003814697	0
-12.2999992370605	0.0470999976532767	-12.2999992370605	0	-12.2000007629395	-0.0500002127155312	-12.2000007629395	0	-12.2000007629395	0.0173997872880136	-12.2000007629395	0	-12.0999984741211	0.103299998951115	-12.0999984741211	0	-12	0.0405001127692231	-12	0
-12.2000007629395	0.0633997872828331	-12.2000007629395	0	-12.1000022888184	-0.0427999712483143	-12.1000022888184	0	-12.1000022888184	0.0234000287564413	-12.1000022888184	0	-12	0.106000112773472	-12	0	-11.9000015258789	0.0358002526736527	-11.9000015258789	0
-12.1000003814697	0.0662000138545409	-12.1000003814697	0	-12.0000019073486	-0.0438997829223808	-12.0000019073486	0	-12.0000019073486	0.0286002170832944	-12.0000019073486	0	-11.8999996185303	0.112700126021082	-11.8999996185303	0	-11.8000011444092	0.029500307962735	-11.8000011444092	0
-12	0.0660001127725991	-12	0	-11.9000015258789	-0.0415997473246534	-11.9000015258789	0	-11.9000015258789	0.0305002526765747	-11.9000015258789	0	-11.7999992370605	0.100700002494705	-11.7999992370605	0	-11.7000007629395	0.0233002565582865	-11.7000007629395	0
-11.8999996185303	0.0565001260183635	-11.8999996185303	0	-11.8000011444092	-0.0525996920332545	-11.8000011444092	0	-11.8000011444092	0.0219003079691902	-11.8000011444092	0	-11.6999988555908	0.0937000032463402	-11.6999988555908	0	-11.6000003814697	0.0198002346114663	-11.6000003814697	0
-11.7999992370605	0.0402000024914742	-11.7999992370605	0	-11.7000007629395	-0.0549997434391116	-11.7000007629395	0	-11.7000007629395	0.016900256567169	-11.7000007629395	0	-11.5999984741211	0.0891000036499463	-11.5999984741211	0	-11.5	0.0212001919971954	-11.5	0
-11.7000007629395	0.0224002565628325	-11.7000007629395	0	-11.6000022888184	-0.0626995344136958	-11.6000022888184	0	-11.6000022888184	0.00980046558834147	-11.6000022888184	0	-11.5	0.0845001919988135	-11.5	0	-11.4000015258789	0.0171001540875295	-11.4000015258789	0
-11.6000003814697	0.000200234615476802	-11.6000003814697	0	-11.5000019073486	-0.0738996217369277	-11.5000019073486	0	-11.5000019073486	0.00520037826572661	-11.5000019073486	0	-11.3999996185303	0.0891000795854779	-11.3999996185303	0	-11.3000011444092	0.00720029166404856	-11.3000011444092	0
-11.5	-0.011199807999219	-11.5	0	-11.4000015258789	-0.067199845911091	-11.4000015258789	0	-11.4000015258789	0.0117001540929778	-11.4000015258789	0	-11.2999992370605	0.0816000011000142	-11.2999992370605	0	-11.2000007629395	0.016700068845239	-11.2000007629395	0
-11.3999996185303	-0.0150999204124673	-11.3999996185303	0	-11.3000011444092	-0.0736997083295137	-11.3000011444092	0	-11.3000011444092	0.00480029167010798	-11.3000011444092	0	-11.1999988555908	0.0904000017981161	-11.1999988555908	0	-11.1000003814697	0.026800057006767	-11.1000003814697	0
-11.2999992370605	-0.0285999989027914	-11.2999992370605	0	-11.2000007629395	-0.0671999311489344	-11.2000007629395	0	-11.2000007629395	0.00970006885472685	-11.2000007629395	0	-11.0999984741211	0.0966000011321739	-11.0999984741211	0	-11	0.0255002526573662	-11	0
-11.2000007629395	-0.0249999311490683	-11.2000007629395	0	-11.1000022888184	-0.0612998908327427	-11.1000022888184	0	-11.1000022888184	0.0168001091697079	-11.1000022888184	0	-11	0.0901002526625234	-11	0	-10.9000015258789	0.0238005763312685	-10.9000015258789	0
-11.1000003814697	-0.0213999429834075	-11.1000003814697	0	-11.0000019073486	-0.0665994958799274	-11.0000019073486	0	-11.0000019073486	0.0167005041184893	-11.0000019073486	0	-10.8999996185303	0.08560028762804	-10.8999996185303	0	-10.8000011444092	0.0295002002167166	-10.8000011444092	0
-11	-0.026799747338373	-11	0	-10.9000015258789	-0.069699423667771	-10.9000015258789	0	-10.9000015258789	0.0178005763373221	-10.9000015258789	0	-10.7999992370605	0.0863999999928637	-10.7999992370605	0	-10.7000007629395	0.0303002463479061	-10.7000007629395	0
-10.8999996185303	-0.0361997123727633	-10.8999996185303	0	-10.8000011444092	-0.068399799776671	-10.8000011444092	0	-10.8000011444092	0.0221002002253954	-10.8000011444092	0	-10.6999988555908	0.0797999995520513	-10.6999988555908	0	-10.6000003814697	0.0238005125975178	-10.6000003814697	0
-10.7999992370605	-0.0375000000094587	-10.7999992370605	0	-10.7000007629395	-0.0685997536493232	-10.7000007629395	0	-10.7000007629395	0.0221002463513287	-10.7000007629395	0	-10.5999984741211	0.0692999985112692	-10.5999984741211	0	-10.5	0.0170004930951109	-10.5	0
-10.7000007629395	-0.0420997536457435	-10.7000007629395	0	-10.6000022888184	-0.0825989770346496	-10.6000022888184	0	-10.6000022888184	0.0107010229658044	-10.6000022888184	0	-10.5	0.0578004930976022	-10.5	0	-10.4000015258789	0.00930085321306251	-10.4000015258789	0
-10.6000003814697	-0.0529994873977557	-10.6000003814697	0	-10.5000019073486	-0.0911990151653299	-10.5000019073486	0	-10.5000019073486	-0.000399015163566219	-10.5000019073486	0	-10.3999996185303	0.0416004285361851	-10.3999996185303	0	-10.3000011444092	-0.0074994521055487	-10.3000011444092	0
-10.5	-0.0637995069009776	-10.5	0	-10.4000015258789	-0.0923991467861924	-10.4000015258789	0	-10.4000015258789	-0.00789914678171044	-10.4000015258789	0	-10.2999992370605	0.0235999965552764	-10.2999992370605	0	-10.2000007629395	-0.0206995640801324	-10.2000007629395	0
-10.3999996185303	-0.0724995714626857	-10.3999996185303	0	-10.3000011444092	-0.103199452103581	-10.3000011444092	0	-10.3000011444092	-0.016599452101218	-10.3000011444092	0	-10.1999988555908	0.0130000037897844	-10.1999988555908	0	-10.1000003814697	-0.0366994474206876	-10.1000003814697	0
-10.2999992370605	-0.0865000034464174	-10.2999992370605	0	-10.2000007629395	-0.105399564072286	-10.2000007629395	0	-10.2000007629395	-0.0196995640762907	-10.2000007629395	0	-10.0999984741211	-0.00719999875946087	-10.0999984741211	0	-10	-0.0478994042423437	-10	0
-10.2000007629395	-0.0962995640729787	-10.2000007629395	0	-10.1000022888184	-0.102898881170404	-10.1000022888184	0	-10.1000022888184	-0.035498881170497	-10.1000022888184	0	-10	-0.0282994042390783	-10	0	-9.90000152587891	-0.0520992049969209	-9.90000152587891	0
-10.1000003814697	-0.113499447412323	-10.1000003814697	0	-10.0000019073486	-0.105198823093815	-10.0000019073486	0	-10.0000019073486	-0.0509988230951421	-10.0000019073486	0	-9.89999961853027	-0.0413996073220915	-9.89999961853027	0	-9.80000114440918	-0.0548996814031852	-9.80000114440918	0
-10	-0.128399404238735	-10	0	-9.90000152587891	-0.0981992049928522	-9.90000152587891	0	-9.90000152587891	-0.0610992049878405	-9.90000152587891	0	-9.79999923706055	-0.0502999943237228	-9.79999923706055	0	-9.70000076293945	-0.0653995854409004	-9.70000076293945	0
-9.89999961853027	-0.131999607321632	-9.89999961853027	0	-9.80000114440918	-0.089799681401928	-9.80000114440918	0	-9.80000114440918	-0.0660996813967358	-9.80000114440918	0	-9.69999885559082	-0.0718000026681693	-9.69999885559082	0	-9.60000038146973	-0.067399641895463	-9.60000038146973	0
-9.79999923706055	-0.13699999432356	-9.79999923706055	0	-9.70000076293945	-0.0866995854376	-9.70000076293945	0	-9.70000076293945	-0.0748995854337409	-9.70000076293945	0	-9.59999847412109	-0.0841999995209335	-9.59999847412109	0	-9.5	-0.0690997071760648	-9.5	0
-9.70000076293945	-0.139299585433037	-9.70000076293945	0	-9.60000228881836	-0.0869993140695442	-9.60000228881836	0	-9.60000228881836	-0.0775993140669016	-9.60000228881836	0	-9.5	-0.0930997071736783	-9.5	0	-9.40000152587891	-0.0541001230740221	-9.40000152587891	0
-9.60000038146973	-0.14689964189165	-9.60000038146973	0	-9.50000190734863	-0.0772994091494184	-9.50000190734863	0	-9.50000190734863	-0.0830994091484172	-9.50000190734863	0	-9.39999961853027	-0.0850000634636672	-9.39999961853027	0	-9.30000114440918	-0.0292002538735687	-9.30000114440918	0
-9.5	-0.149199707175285	-9.5	0	-9.40000152587891	-0.0516001230716938	-9.40000152587891	0	-9.40000152587891	-0.0671001230693946	-9.40000152587891	0	-9.29999923706055	-0.0639999856430222	-9.29999923706055	0	-9.20000076293945	-0.0117000771097082	-9.20000076293945	0
-9.39999961853027	-0.127500063463231	-9.39999961853027	0	-9.30000114440918	-0.0177002538694069	-9.30000114440918	0	-9.30000114440918	-0.0431002538643952	-9.30000114440918	0	-9.19999885559082	-0.0525999876954302	-9.19999885559082	0	-9.10000038146973	0.0140996549089323	-9.10000038146973	0
-9.29999923706055	-0.101499985645205	-9.29999923706055	0	-9.20000076293945	-0.00360007710696664	-9.20000076293945	0	-9.20000076293945	-0.0327000771030725	-9.20000076293945	0	-9.09999847412109	-0.0248999874565925	-9.09999847412109	0	-9	0.0202998482418479	-9	0
-9.20000076293945	-0.0848000771002262	-9.20000076293945	0	-9.10000228881836	0.0187992972823849	-9.10000228881836	0	-9.10000228881836	-0.00730070271310979	-9.10000228881836	0	-9	-0.0108001517510274	-9	0	-8.90000152587891	0.0273995430434297	-8.90000152587891	0
-9.10000038146973	-0.054000345084205	-9.10000038146973	0	-9.00000190734863	0.0169996992372035	-9.00000190734863	0	-9.00000190734863	0.00739969923597528	-9.00000190734863	0	-8.89999961853027	-0.00260023343435023	-8.89999961853027	0	-8.80000114440918	0.0147999202927167	-8.80000114440918	0
-9	-0.0363001517507655	-9	0	-8.90000152587891	0.0207995430464507	-8.90000152587891	0	-8.90000152587891	0.0148995430499781	-8.90000152587891	0	-8.79999923706055	-0.0171000051923329	-8.79999923706055	0	-8.70000076293945	-0.00989985242267721	-8.70000076293945	0
-8.89999961853027	-0.0200002334349847	-8.89999961853027	0	-8.80000114440918	0.0162999202984793	-8.80000114440918	0	-8.80000114440918	-0.000300079700537026	-8.80000114440918	0	-8.69999885559082	-0.0361000014308956	-8.69999885559082	0	-8.60000038146973	-0.0213002873460937	-8.60000038146973	0
-8.79999923706055	-0.0189000051941548	-8.79999923706055	0	-8.70000076293945	-0.00459985242196126	-8.70000076293945	0	-8.70000076293945	-0.0228998524144117	-8.70000076293945	0	-8.59999847412109	-0.046400004215684	-8.59999847412109	0	-8.5	-0.0186003047019767	-8.5	0
-8.70000076293945	-0.039499852417066	-8.70000076293945	0	-8.60000228881836	-0.00880057046379079	-8.60000228881836	0	-8.60000228881836	-0.0161005704649142	-8.60000228881836	0	-8.5	-0.0485003046960628	-8.5	0	-8.40000152587891	-0.0275004050054122	-8.40000152587891	0
-8.60000038146973	-0.0385002873408666	-8.60000038146973	0	-8.50000190734863	-0.0142006027235766	-8.50000190734863	0	-8.50000190734863	-0.021500602717424	-8.50000190734863	0	-8.39999961853027	-0.0496002112813585	-8.39999961853027	0	-8.30000114440918	-0.044700106675009	-8.30000114440918	0
-8.5	-0.0491003046954575	-8.5	0	-8.40000152587891	-0.0235004050009593	-8.40000152587891	0	-8.40000152587891	-0.0239004049981304	-8.40000152587891	0	-8.29999923706055	-0.0502000023589062	-8.29999923706055	0	-8.20000076293945	-0.0419003611132212	-8.20000076293945	0
-8.39999961853027	-0.0244002112849557	-8.39999961853027	0	-8.30000114440918	-0.0201001066670869	-8.30000114440918	0	-8.30000114440918	-0.0277001066679077	-8.30000114440918	0	-8.19999885559082	-0.0391000034760509	-8.19999885559082	0	-8.10000038146973	-0.046900141358492	-8.10000038146973	0
-8.29999923706055	-0.0388000023594941	-8.29999923706055	0	-8.20000076293945	-0.00860036111043883	-8.20000076293945	0	-8.20000076293945	-0.0130003611084248	-8.20000076293945	0	-8.09999847412109	-0.0415000072462135	-8.09999847412109	0	-8	-0.0450001451281423	-8	0
-8.20000076293945	-0.0405003611085704	-8.20000076293945	0	-8.10000228881836	-0.0182002903711691	-8.10000228881836	0	-8.10000228881836	-0.0142002903703542	-8.10000228881836	0	-8	-0.0383001451227756	-8	0	-7.90000152587891	-0.0427002979085955	-7.90000152587891	0
-8.10000038146973	-0.0241001413560298	-8.10000038146973	0	-8.00000190734863	-0.0154002941380895	-8.00000190734863	0	-8.00000190734863	-0.0146002941328334	-8.00000190734863	0	-7.89999961853027	-0.0353001488911104	-7.89999961853027	0	-7.80000114440918	-0.0396001231929404	-7.80000114440918	0
-8	-0.00870014512474881	-8	0	-7.90000152587891	-0.00970029790187255	-7.90000152587891	0	-7.90000152587891	-0.0122002979005629	-7.90000152587891	0	-7.79999923706055	-0.0320000039791921	-7.79999923706055	0	-7.70000076293945	-0.0502999098098371	-7.70000076293945	0
-7.89999961853027	0.00629985110936104	-7.89999961853027	0	-7.80000114440918	-0.00870012318773661	-7.80000114440918	0	-7.80000114440918	-0.0107001231881441	-7.80000114440918	0	-7.69999885559082	-0.0408999992105237	-7.69999885559082	0	-7.60000038146973	-0.0461001194744313	-7.60000038146973	0
-7.79999923706055	0.0235999960204936	-7.79999923706055	0	-7.70000076293945	-0.0167999098084692	-7.70000076293945	0	-7.70000076293945	-0.0207999098020082	-7.70000076293945	0	-7.59999847412109	-0.0377000002627028	-7.59999847412109	0	-7.5	-0.0465001235752425	-7.5	0
-7.70000076293945	0.018300090196135	-7.70000076293945	0	-7.60000228881836	-0.0147002386802342	-7.60000228881836	0	-7.60000228881836	-0.0261002386796463	-7.60000228881836	0	-7.5	-0.0402001235706848	-7.5	0	-7.40000152587891	-0.0397002699173754	-7.40000152587891	0
-7.60000038146973	0.0194998805309297	-7.60000038146973	0	-7.50000190734863	-0.0244002576800995	-7.50000190734863	0	-7.50000190734863	-0.0316002576801111	-7.50000190734863	0	-7.39999961853027	-0.0375001358042937	-7.39999961853027	0	-7.30000114440918	-0.0423000243899878	-7.30000114440918	0
-7.5	0.0215998764288088	-7.5	0	-7.40000152587891	-0.0305002699169563	-7.40000152587891	0	-7.40000152587891	-0.0269002699096745	-7.40000152587891	0	-7.29999923706055	-0.0404000020389503	-7.29999923706055	0	-7.20000076293945	-0.0409000799554633	-7.20000076293945	0
-7.39999961853027	0.0304998641986458	-7.39999961853027	0	-7.30000114440918	-0.0314000243924966	-7.30000114440918	0	-7.30000114440918	-0.0279000243863265	-7.30000114440918	0	-7.19999885559082	-0.0396999979966495	-7.19999885559082	0	-7.10000038146973	-0.0377000711705477	-7.10000038146973	0
-7.29999923706055	0.0290999979624758	-7.29999923706055	0	-7.20000076293945	-0.0301000799554458	-7.20000076293945	0	-7.20000076293945	-0.0290000799504924	-7.20000076293945	0	-7.09999847412109	-0.0412999966611096	-7.09999847412109	0	-7	-0.0384000617050333	-7	0
-7.20000076293945	0.031599920046574	-7.20000076293945	0	-7.10000228881836	-0.0274001382240385	-7.10000228881836	0	-7.10000228881836	-0.0279001382186834	-7.10000228881836	0	-7	-0.0404000617018028	-7	0	-6.90000152587891	-0.0480997856648173	-6.90000152587891	0
-7.10000038146973	0.0281999288308725	-7.10000038146973	0	-7.00000190734863	-0.0259001213089505	-7.00000190734863	0	-7.00000190734863	-0.029200121301983	-7.00000190734863	0	-6.89999961853027	-0.0482998899678933	-6.89999961853027	0	-6.80000114440918	-0.0400001697562402	-6.80000114440918	0
-7	0.0189999382964743	-7	0	-6.90000152587891	-0.0338997856597416	-6.90000152587891	0	-6.90000152587891	-0.0392997856579314	-6.90000152587891	0	-6.79999923706055	-0.0445999983894581	-6.79999923706055	0	-6.70000076293945	-0.0273003093752777	-6.70000076293945	0
-6.89999961853027	-0.00609988996802713	-6.89999961853027	0	-6.80000114440918	-0.0286001697568281	-6.80000114440918	0	-6.80000114440918	-0.0341001697488537	-6.80000114440918	0	-6.69999885559082	-0.0321999964471615	-6.69999885559082	0	-6.60000038146973	-0.0177002207055921	-6.60000038146973	0
-6.79999923706055	-0.0160999983854708	-6.79999923706055	0	-6.70000076293945	-0.0156003093725303	-6.70000076293945	0	-6.70000076293945	-0.0233003093708248	-6.70000076293945	0	-6.59999847412109	-0.0215999971842393	-6.59999847412109	0	-6.5	-0.00930017503924319	-6.5	0
-6.70000076293945	-0.00130030936998082	-6.70000076293945	0	-6.60000228881836	-0.00820043676867499	-6.60000228881836	0	-6.60000228881836	-0.0141004367687856	-6.60000228881836	0	-6.5	-0.0144001750340976	-6.5	0	-6.40000152587891	-0.011700029077474	-6.40000152587891	0
-6.60000038146973	0.0028997792978771	-6.60000038146973	0	-6.50000190734863	-0.00360035384801449	-6.50000190734863	0	-6.50000190734863	-0.0103003538461053	-6.50000190734863	0	-6.39999961853027	-0.0152000141715689	-6.39999961853027	0	-6.30000114440918	-0.0136000439924828	-6.30000114440918	0
-6.5	-0.00470017503539566	-6.5	0	-6.40000152587891	-0.00500002907574526	-6.40000152587891	0	-6.40000152587891	-0.0102000290717115	-6.40000152587891	0	-6.29999923706055	-0.0178999992822355	-6.29999923706055	0	-6.20000076293945	-0.0127000650099944	-6.20000076293945	0
-6.39999961853027	-0.013400014173385	-6.39999961853027	0	-6.30000114440918	-0.00840004398924066	-6.30000114440918	0	-6.30000114440918	-0.0113000439851021	-6.30000114440918	0	-6.19999885559082	-0.0174999979499262	-6.19999885559082	0	-6.10000038146973	-0.0168000589255826	-6.10000038146973	0
-6.29999923706055	-0.0194999992818339	-6.29999923706055	0	-6.20000076293945	-0.00970006500574527	-6.20000076293945	0	-6.20000076293945	-0.0102000650040281	-6.20000076293945	0	-6.09999847412109	-0.0200999993176083	-6.09999847412109	0	-6	-0.0165000010492804	-6	0
-6.20000076293945	-0.0166000650024216	-6.20000076293945	0	-6.10000228881836	-0.00930011107993778	-6.10000228881836	0	-6.10000228881836	-0.0109001110758982	-6.10000228881836	0	-6	-0.0168000010453397	-6	0	-5.90000152587891	-0.0161003228276968	-5.90000152587891	0
-6.10000038146973	-0.0162000589261879	-6.10000038146973	0	-6.00000190734863	-0.00670012398404651	-6.00000190734863	0	-6.00000190734863	-0.00950012398243416	-6.00000190734863	0	-5.89999961853027	-0.0115001626363664	-5.89999961853027	0	-5.80000114440918	-0.0188000945963722	-5.80000114440918	0
-6	-0.0113000010460382	-6	0	-5.90000152587891	-0.00380032282555476	-5.90000152587891	0	-5.90000152587891	-0.00450032282242319	-5.90000152587891	0	-5.79999923706055	-0.0112000014596561	-5.79999923706055	0	-5.70000076293945	-0.0156002334806544	-5.70000076293945	0
-5.90000152587891	-0.00690032282363973	-5.90000152587891	0	-5.80000305175781	-0.00510018772183685	-5.80000305175781	0	-5.80000305175781	-0.00590018772345502	-5.80000305175781	0	-5.70000076293945	-0.00880023347781389	-5.70000076293945	0	-5.60000228881836	-0.0123002482469019	-5.60000228881836	0
-5.79999923706055	-0.00490000145873637	-5.79999923706055	0	-5.70000076293945	-0.00300023347881506	-5.70000076293945	0	-5.70000076293945	-0.0051002334766963	-5.70000076293945	0	-5.59999847412109	-0.00450000051205279	-5.59999847412109	0	-5.5	-0.0111000005272217	-5.5	0
-5.70000076293945	-0.0033002334748744	-5.70000076293945	0	-5.60000228881836	0.00319975175443687	-5.60000228881836	0	-5.60000228881836	-0.00480024823991698	-5.60000228881836	0	-5.5	-0.00640000052226242	-5.5	0	-5.40000152587891	-0.00650022085756063	-5.40000152587891	0
-5.59999847412109	-0.00210000051083625	-5.59999847412109	0	-5.5	-0.00420000052690739	-5.5	0	-5.5	-0.00790000052074902	-5.5	0	-5.39999771118164	-0.00519999919924885	-5.39999771118164	0	-5.29999923706055	-0.00409999923431315	-5.29999923706055	0
-5.5	-0.00210000052538817	-5.5	0	-5.40000152587891	-0.00690022085473174	-5.40000152587891	0	-5.40000152587891	-0.00770022085271194	-5.40000152587891	0	-5.29999923706055	-0.00349999922764255	-5.29999923706055	0	-5.20000076293945	-0.00510014538667747	-5.20000076293945	0
-5.40000152587891	-0.001500220856542	-5.40000152587891	0	-5.30000305175781	-0.00650020971079357	-5.30000305175781	0	-5.30000305175781	-0.00680020970685291	-5.30000305175781	0	-5.20000076293945	-0.00490014538081596	-5.20000076293945	0	-5.10000228881836	-0.00340025938567123	-5.10000228881836	0
-5.29999923706055	0.00080000077286968	-5.29999923706055	0	-5.20000076293945	-0.00560014538496034	-5.20000076293945	0	-5.20000076293945	-0.0050001453855657	-5.20000076293945	0	-5.09999847412109	-0.00220000000626897	-5.09999847412109	0	-5	0	-5	0
-5.20000076293945	-0.000600145380303729	-5.20000076293945	0	-5.10000228881836	-0.002200259379606	-5.10000228881836	0	-5.10000228881836	-0.00340025937839528	-5.10000228881836	0	-5	0	-5	0	-4.90000152587891	0.0011998818081338	-4.90000152587891	0
-5.09999847412109	-0.000100000004749745	-5.09999847412109	0	-5	0	-5	0	-5	0	-5	0	-4.89999771118164	0.000200000093173003	-4.89999771118164	0	-4.79999923706055	0.00170000003708992	-4.79999923706055	0
-5	0	-5	0	-4.90000152587891	-0.000700118187523913	-4.90000152587891	0	-4.90000152587891	-0.00160011818297789	-4.90000152587891	0	-4.79999923706055	0.00640000004204921	-4.79999923706055	0	-4.70000076293945	0.00429977487874567	-4.70000076293945	0
-4.90000152587891	-0.000700118187523913	-4.90000152587891	0	-4.80000305175781	-0.00130019460630137	-4.80000305175781	0	-4.80000305175781	-0.00100019460296608	-4.80000305175781	0	-4.70000076293945	0.0104997748821916	-4.70000076293945	0	-4.60000228881836	0.00289985207200516	-4.60000228881836	0
-4.79999923706055	-0.00299999995695543	-4.79999923706055	0	-4.70000076293945	-0.0014002251191414	-4.70000076293945	0	-4.70000076293945	-0.00450022511722636	-4.70000076293945	0	-4.59999847412109	0.0112999992270488	-4.59999847412109	0	-4.5	0.00269999986630864	-4.5	0
-4.70000076293945	-0.000300225114187924	-4.70000076293945	0	-4.60000228881836	-0.000800147925474448	-4.60000228881836	0	-4.60000228881836	-0.00620014792366419	-4.60000228881836	0	-4.5	0.0159999998722924	-4.5	0	-4.40000152587891	0.00459972889439086	-4.40000152587891	0
-4.59999847412109	-0.00140000077226432	-4.59999847412109	0	-4.5	-0.0012000001333945	-4.5	0	-4.5	-0.00230000012743403	-4.5	0	-4.39999771118164	0.0196000008472765	-4.39999771118164	0	-4.29999923706055	0.00199999845062848	-4.29999923706055	0
-4.5	-0.000400000128138345	-4.5	0	-4.40000152587891	-2.71098542725667E-07	-4.40000152587891	0	-4.40000152587891	0.00229972890156205	-4.40000152587891	0	-4.29999923706055	0.0189999984577298	-4.29999923706055	0	-4.20000076293945	-0.00180008148163324	-4.20000076293945	0
-4.40000152587891	0.00409972890338395	-4.40000152587891	0	-4.30000305175781	-0.00220013565194677	-4.30000305175781	0	-4.30000305175781	0.00499986434806488	-4.30000305175781	0	-4.20000076293945	0.0176999185205204	-4.20000076293945	0	-4.10000228881836	-0.000900239334441721	-4.10000228881836	0
-4.29999923706055	0.00359999845750281	-4.29999923706055	0	-4.20000076293945	-0.00700008148123743	-4.20000076293945	0	-4.20000076293945	0.00439991852545063	-4.20000076293945	0	-4.09999847412109	0.0179999990868964	-4.09999847412109	0	-4	-0.00229999957809923	-4	0
-4.20000076293945	0.00049991852210951	-4.20000076293945	0	-4.10000228881836	-0.00660023933232878	-4.10000228881836	0	-4.10000228881836	0.00439976066991221	-4.10000228881836	0	-4	0.0181000004267844	-4	0	-3.90000152587891	0.00239976264492725	-3.90000152587891	0
-4.09999847412109	9.99990879790857E-05	-4.09999847412109	0	-4	-0.00449999957709224	-4	0	-4	0.00140000042665633	-4	0	-3.89999771118164	0.0227000010672782	-3.89999771118164	0	-3.79999923706055	0.00119999900198309	-3.79999923706055	0
-4	-0.00249999957304681	-4	0	-3.90000152587891	-0.00180023735083523	-3.90000152587891	0	-3.90000152587891	0.00179976265280857	-3.90000152587891	0	-3.79999923706055	0.0264999990067736	-3.79999923706055	0	-3.70000076293945	0.000899722272151848	-3.70000076293945	0
-3.90000152587891	-0.00240023735022987	-3.90000152587891	0	-3.80000305175781	0.00169978666235693	-3.80000305175781	0	-3.80000305175781	0.00379978666751413	-3.80000305175781	0	-3.70000076293945	0.0273997222793696	-3.70000076293945	0	-3.60000228881836	0.00519987905863672	-3.60000228881836	0
-3.79999923706055	-0.00260000099297031	-3.79999923706055	0	-3.70000076293945	0.00159972227629623	-3.70000076293945	0	-3.70000076293945	0.00129972228023689	-3.70000076293945	0	-3.59999847412109	0.0286999982745328	-3.59999847412109	0	-3.5	0.00490000301215332	-3.5	0
-3.70000076293945	-0.00400027772047906	-3.70000076293945	0	-3.60000228881836	0.00019987906125607	-3.60000228881836	0	-3.60000228881836	0.0014998790647951	-3.60000228881836	0	-3.5	0.0228000030183466	-3.5	0	-3.40000152587891	-0.00299999868002487	-3.40000152587891	0
-3.59999847412109	-0.00240000172925647	-3.59999847412109	0	-3.5	0.000400003016693518	-3.5	0	-3.5	-0.00689999698442989	-3.5	0	-3.39999771118164	0.0108000013278797	-3.39999771118164	0	-3.29999923706055	-0.00660000139760086	-3.29999923706055	0
-3.5	-0.00689999698442989	-3.5	0	-3.40000152587891	-0.00969999867811566	-3.40000152587891	0	-3.40000152587891	-0.0149999986751936	-3.40000152587891	0	-3.29999923706055	0.000599998606048757	-3.29999923706055	0	-3.20000076293945	-0.00400023917245562	-3.20000076293945	0
-3.40000152587891	-0.00919999867619481	-3.40000152587891	0	-3.30000305175781	-0.0146000610002375	-3.30000305175781	0	-3.30000305175781	-0.0212000609972165	-3.30000305175781	0	-3.20000076293945	0.00179976083018119	-3.20000076293945	0	-3.10000228881836	0.00399945155004389	-3.10000228881836	0
-3.29999923706055	-0.0116000013913435	-3.29999923706055	0	-3.20000076293945	-0.0155002391693415	-3.20000076293945	0	-3.20000076293945	-0.0213002391683403	-3.20000076293945	0	-3.09999847412109	0.00530000289654708	-3.09999847412109	0	-3	-0.00270000145610538	-3	0
-3.20000076293945	-0.00760023916518549	-3.20000076293945	0	-3.10000228881836	-0.00900054844896658	-3.10000228881836	0	-3.10000228881836	-0.01280054844392	-3.10000228881836	0	-3	-0.0138000014521822	-3	0	-2.90000152587891	-0.00769971694171545	-2.90000152587891	0
-3.09999847412109	0.00630000290038879	-3.09999847412109	0	-3	-0.0251000014577585	-3	0	-3	-0.0172000014536025	-3	0	-2.89999771118164	-0.0117000000573171	-2.89999771118164	0	-2.79999923706055	-0.00959999972837977	-2.79999923706055	0
-3	-0.00520000145115773	-3	0	-2.90000152587891	-0.0375997169358016	-2.90000152587891	0	-2.90000152587891	-0.0254997169322451	-2.90000152587891	0	-2.79999923706055	-0.0133999997269711	-2.79999923706055	0	-2.70000076293945	-0.0068000776336703	-2.70000076293945	0
-2.90000152587891	-0.00949971693626139	-2.90000152587891	0	-2.80000305175781	-0.0276000369776739	-2.80000305175781	0	-2.80000305175781	-0.0262000369766611	-2.80000305175781	0	-2.70000076293945	-0.00200007762759924	-2.70000076293945	0	-2.60000228881836	-0.00590000143347424	-2.60000228881836	0
-2.79999923706055	-0.00799999972514343	-2.79999923706055	0	-2.70000076293945	-0.0309000776287576	-2.70000076293945	0	-2.70000076293945	-0.025000077625009	-2.70000076293945	0	-2.59999847412109	-0.000300001429422991	-2.59999847412109	0	-2.5	-0.0088000027826638	-2.5	0
-2.70000076293945	-0.00380007762578316	-2.70000076293945	0	-2.60000228881836	-0.0354000014340272	-2.60000228881836	0	-2.60000228881836	-0.0268000014293648	-2.60000228881836	0	-2.5	-0.00440000277376384	-2.5	0	-2.40000152587891	-0.0153999150534219	-2.40000152587891	0
-2.59999847412109	-0.00750000142943463	-2.59999847412109	0	-2.5	-0.0409000027757429	-2.5	0	-2.5	-0.0313000027745147	-2.5	0	-2.39999771118164	-0.00389999700564658	-2.39999771118164	0	-2.29999923706055	-0.0237999963319453	-2.29999923706055	0
-2.5	-0.0111000027754926	-2.5	0	-2.40000152587891	-0.0473999150526652	-2.40000152587891	0	-2.40000152587891	-0.0354999150476942	-2.40000152587891	0	-2.29999923706055	-0.00569999632716645	-2.29999923706055	0	-2.20000076293945	-0.0267999668612902	-2.20000076293945	0
-2.40000152587891	-0.0147999150503892	-2.40000152587891	0	-2.30000305175781	-0.0520999814289098	-2.30000305175781	0	-2.30000305175781	-0.04409998142728	-2.30000305175781	0	-2.20000076293945	-0.0119999668568198	-2.20000076293945	0	-2.10000228881836	-0.0237003221664054	-2.10000228881836	0
-2.29999923706055	-0.014699996325362	-2.29999923706055	0	-2.20000076293945	-0.0605999668587174	-2.20000076293945	0	-2.20000076293945	-0.0509999668574892	-2.20000076293945	0	-2.09999847412109	-0.00500000178726623	-2.09999847412109	0	-2	-0.0295000014593825	-2	0
-2.20000076293945	-0.0199999668584496	-2.20000076293945	0	-2.10000228881836	-0.0523003221642284	-2.10000228881836	0	-2.10000228881836	-0.0445003221575462	-2.10000228881836	0	-2	-0.00610000145024969	-2	0	-1.90000152587891	-0.0243002998649899	-1.90000152587891	0
-2.09999847412109	-0.0138000017868762	-2.09999847412109	0	-2	-0.057900001454982	-2	0	-2	-0.0423000014525314	-2	0	-1.89999771118164	-0.00150000183202792	-1.89999771118164	0	-1.79999923706055	-0.0183000005272334	-1.79999923706055	0
-2	-0.0140000014544057	-2	0	-1.90000152587891	-0.0517002998603857	-1.90000152587891	0	-1.90000152587891	-0.0345002998583368	-1.90000152587891	0	-1.79999923706055	0.0133999994759506	-1.79999923706055	0	-1.70000076293945	-0.014800185803324	-1.70000076293945	0
-1.90000152587891	-0.00190029985606088	-1.90000152587891	0	-1.80000305175781	-0.0448003059973416	-1.80000305175781	0	-1.80000305175781	-0.0316003059924697	-1.80000305175781	0	-1.70000076293945	0.0193998142021883	-1.70000076293945	0	-1.60000228881836	-0.0189997871675587	-1.60000228881836	0
-1.79999923706055	0.00349999947866309	-1.79999923706055	0	-1.70000076293945	-0.0432001857989235	-1.70000076293945	0	-1.70000076293945	-0.0335001857965835	-1.70000076293945	0	-1.59999847412109	0.00939999677211745	-1.59999847412109	0	-1.5	-0.0093999995260674	-1.5	0
-1.70000076293945	0.00429981420529657	-1.70000076293945	0	-1.60000228881836	-0.0459997871621454	-1.60000228881836	0	-1.60000228881836	-0.0439997871617379	-1.60000228881836	0	-1.5	0.00380000047880458	-1.5	0	-1.40000152587891	-0.00590013399414602	-1.40000152587891	0
-1.59999847412109	-0.01020000322751	-1.59999847412109	0	-1.5	-0.0400999995217717	-1.5	0	-1.5	-0.0472999995181453	-1.5	0	-1.39999771118164	0.00730000012117671	-1.39999771118164	0	-1.29999923706055	-0.00879989251188817	-1.29999923706055	0
-1.5	-0.0127999995202117	-1.5	0	-1.40000152587891	-0.0366001339898503	-1.40000152587891	0	-1.40000152587891	-0.043800133986224	-1.40000152587891	0	-1.29999923706055	0.00440010749298381	-1.29999923706055	0	-1.20000076293945	-0.00899997717351653	-1.20000076293945	0
-1.40000152587891	-0.00740013398899464	-1.40000152587891	0	-1.30000305175781	-0.0394998925075924	-1.30000305175781	0	-1.30000305175781	-0.0451999771685223	-1.30000305175781	0	-1.20000076293945	0.00550000047587673	-1.20000076293945	0	-1.10000228881836	-0.00899999952525832	-1.10000228881836	0
-1.29999923706055	-0.0102998925067368	-1.29999923706055	0	-1.20000076293945	-0.0396999995246006	-1.20000076293945	0	-1.20000076293945	-0.043800133986224	-1.20000076293945	0	-1.09999847412109	0.00730000012117671	-1.09999847412109	0	-1	-0.0093999995260674	-1	0
-1.20000076293945	-0.0127999995202117	-1.20000076293945	0	-1.10000228881836	-0.0394998925075924	-1.10000228881836	0	-1.10000228881836	-0.0437999998757732	-1.10000228881836	0	-1	0.00730000012117671	-1	0	-0.900001525878906	-0.0147999964392511	-0.900001525878906	0
-1.09999847412109	-0.0127999995202117	-1.09999847412109	0	-1	-0.0366001339898503	-1	0	-1	-0.0391999995226797	-1	0	-0.899997711181641	0.0306000035670877	-0.899997711181641	0	-0.799999237060547	-0.0162997207662556	-0.799999237060547	0
-1	-0.0127999995202117	-1	0	-0.900001525878906	-0.0365999998793995	-0.900001525878906	0	-0.900001525878906	-0.0218997207630309	-0.900001525878906	0	-0.799999237060547	0.0506000035638863	-0.799999237060547	0	-0.700000762939453		-0.700000762939453	0
-0.900001525878906	-0.0181997207619133	-0.900001525878906	0	-0.800003051757813	-0.0162999964377377	-0.800003051757813	0	-0.800003051757813	-0.00959968475945061	-0.800003051757813	0	-0.700000762939453		-0.700000762939453	0	-0.600002288818359		-0.600002288818359	0
-0.799999237060547	-0.0181999964333954	-0.799999237060547	0	-0.700000762939453		-0.700000762939453	0	-0.700000762939453		-0.700000762939453	0	-0.599998474121094		-0.599998474121094	0	-0.5		-0.5	0
-0.700000762939453		-0.700000762939453	0	-0.600002288818359		-0.600002288818359	0	-0.600002288818359		-0.600002288818359	0	-0.5		-0.5	0	-0.400001525878906		-0.400001525878906	0
-0.599998474121094		-0.599998474121094	0	-0.5		-0.5	0	-0.5		-0.5	0	-0.399997711181641		-0.399997711181641	0	-0.299999237060547		-0.299999237060547	0
-0.5		-0.5	0	-0.400001525878906		-0.400001525878906	0	-0.400001525878906		-0.400001525878906	0	-0.299999237060547		-0.299999237060547	0	-0.200000762939453		-0.200000762939453	0
-0.400001525878906		-0.400001525878906	0	-0.300003051757813		-0.300003051757813	0	-0.300003051757813		-0.300003051757813	0	-0.200000762939453		-0.200000762939453	0	-0.100002288818359		-0.100002288818359	0
-0.299999237060547		-0.299999237060547	0	-0.200000762939453		-0.200000762939453	0	-0.200000762939453		-0.200000762939453	0	-0.0999984741210938		-0.0999984741210938	0	0		0	0
-0.200000762939453		-0.200000762939453	0	-0.100002288818359		-0.100002288818359	0	-0.100002288818359		-0.100002288818359	0	0		0	0	0.0999984741210938		0.0999984741210938	0
-0.0999984741210938		-0.0999984741210938	0	0		0	0	0		0	0	0.100002288818359		0.100002288818359	0	0.200000762939453		0.200000762939453	0.0180189050569819
0		0	0	0.0999984741210938		0.0999984741210938	0	0.0999984741210938		0.0999984741210938	0	0.200000762939453		0.200000762939453	0.0083008056803847	0.299999237060547		0.299999237060547	0.0359805805999039
0.0999984741210938		0.0999984741210938	0	0.199996948242188		0.199996948242188	0.00340391828949871	0.199996948242188		0.199996948242188	0.00528490243321549	0.299999237060547		0.299999237060547	0.0165885902207122	0.399997711181641		0.399997711181641	0.0538858918374939
0.200000762939453		0.200000762939453	0.00134173210701689	0.299999237060547		0.299999237060547	0.0068050044770794	0.299999237060547		0.299999237060547	0.0105644838882258	0.400001525878906		0.400001525878906	0.0248636883256306	0.5		0.5	0.0717356958409609
0.299999237060547		0.299999237060547	0.00268232382105186	0.399997711181641		0.399997711181641	0.0102030013098102	0.399997711181641		0.399997711181641	0.0158383469442811	0.5		0.5	0.033125488933536	0.599998474121094		0.599998474121094	0.0895288074192628
0.400001525878906		0.400001525878906	0.00402187803982207	0.5		0.5	0.0135981707026756	0.5		0.5	0.0211068993789642	0.600002288818359		0.600002288818359	0.0413746430721582	0.700000762939453		0.700000762939453	0.107266760351825
0.5		0.5	0.00536029332961006	0.599998474121094		0.599998474121094	0.0169902559029873	0.599998474121094		0.599998474121094	0.0263697448714358	0.700000762939453		0.700000762939453	0.0496105417783099	0.799999237060547		0.799999237060547	0.124948376638152
0.599998474121094		0.599998474121094	0.00669762176352252	0.699996948242188		0.699996948242188	0.0203793890152634	0.699996948242188		0.699996948242188	0.031627090401757	0.799999237060547		0.799999237060547	0.0578335202520043	0.899997711181641		0.899997711181641	0.142574508439568
0.700000762939453		0.700000762939453	0.00803391524834822	0.799999237060547		0.799999237060547	0.0237657018032567	0.799999237060547		0.799999237060547	0.0368791420426368	0.900001525878906		0.900001525878906	0.0660439116311616	1		1	0.160145998966219
0.799999237060547		0.799999237060547	0.00936907269641114	0.899997711181641		0.899997711181641	0.0271489385449489	0.899997711181641		0.899997711181641	0.0421255048806914	1		1	0.0742411100438237	1.09999847412109		1.09999847412109	0.177661681228342
0.900001525878906		0.900001525878906	0.010703196852507	1		1	0.0305293599569574	1		1	0.0473665849147553	1.10000228881836		1.10000228881836	0.0824257607929094	1.20000076293945		1.20000076293945	0.195123064472437
1		1	0.0120361868079181	1.09999847412109		1.09999847412109	0.0339067106783547	1.09999847412109		1.09999847412109	0.0526019880467128	1.20000076293945		1.20000076293945	0.0905972601232307	1.29999923706055		1.29999923706055	0.21252898905644
1.09999847412109		1.09999847412109	0.0133680943636839	1.19999694824219		1.19999694824219	0.0372811223251537	1.19999694824219		1.19999694824219	0.0578319198556041	1.29999923706055		1.29999923706055	0.0987559402803865	1.39999771118164		1.39999771118164	0.229880294067365
1.20000076293945		1.20000076293945	0.0146989711373591	1.29999923706055		1.29999923706055	0.0406527259250164	1.29999923706055		1.29999923706055	0.063056585417304	1.40000152587891		1.40000152587891	0.106902132128804	1.5		1.5	0.247177809810632
1.29999923706055		1.29999923706055	0.0160287164747855	1.39999771118164		1.39999771118164	0.0440212667709349	1.39999771118164		1.39999771118164	0.0682755919932326	1.5		1.5	0.115035234167382	1.59999847412109		1.59999847412109	0.264420387211273
1.40000152587891		1.40000152587891	0.0173574326999275	1.5		1.5	0.047387004511535	1.5		1.5	0.073489343151554	1.60000228881836		1.60000228881836	0.123155886922579	1.70000076293945		1.70000076293945	0.281609512498914
1.5		1.5	0.0186850193222206	1.59999847412109		1.59999847412109	0.0507496850116761	1.59999847412109		1.59999847412109	0.0786974469845444	1.70000076293945		1.70000076293945	0.131263490857514	1.79999923706055	1.61185098741407	1.79999923706055	0.298744043900357
1.59999847412109		1.59999847412109	0.0200115279253189	1.69999694824219		1.69999694824219	0.0541094391298998	1.69999694824219		1.69999694824219	0.0839001083221902	1.79999923706055	0.478381010449993	1.79999923706055	0.139358375946559	1.89999771118164	1.6229715627187	1.89999771118164	0.315824806959436
1.70000076293945		1.70000076293945	0.0213370099105504	1.79999923706055	0.0686426114370988	1.79999923706055	0.0574663973380057	1.79999923706055	0.200654031455088	1.79999923706055	0.0890975309958865	1.90000152587891	0.484642692491434	1.90000152587891	0.147440870189749	2	1.64198794337335	2	0.332852619530084
1.79999923706055	-0.160136996643814	1.79999923706055	0.0226613650369849	1.89999771118164	0.0690151556927958	1.89999771118164	0.0608203062457815	1.89999771118164	0.216245790822541	1.89999771118164	0.0942893239785785	2	0.494840240128724	2	0.155510376947686	2.09999847412109	1.61185098741407	2.09999847412109	0.349826350284741
1.90000152587891	-0.158442582829593	1.90000152587891	0.0239846952241842	2	0.0690151556927958	2	0.0641714243631321	2	0.219811451478563	2	0.0994758892090488	2.10000228881836	0.478381010449993	2.10000228881836	0.163567531711338	2.20000076293945	1.59572881245276	2.20000076293945	0.3667474617527
2	-0.157667608327756	2	0.0253069003889015	2.09999847412109	0.0686426114370988	2.09999847412109	0.0675194984808873	2.09999847412109	0.1851483747987	2.09999847412109	0.104656836695346	2.20000076293945	0.472968951483381	2.20000076293945	0.171611739600739	2.29999923706055	1.59361528125373	2.29999923706055	0.383614830417948
2.09999847412109	-0.160136996643814	2.09999847412109	0.0266280319080237	2.19999694824219	0.0677864325170958	2.19999694824219	0.0708646589154426	2.19999694824219	0.168537064892917	2.19999694824219	0.109832369952419	2.29999923706055	0.46643189203678	2.29999923706055	0.179643328058628	2.39999771118164	1.56056635425648	2.39999771118164	0.40042926923697
2.20000076293945	-0.165008876740103	2.20000076293945	0.0279481409814122	2.29999923706055	0.063910561276316	2.29999923706055	0.0742070357729751	2.29999923706055	0.162293260024853	2.29999923706055	0.115002691789737	2.40000152587891	0.46643189203678	2.40000152587891	0.18766262260341	2.5	1.56056635425648	2.5	0.417191582724688
2.29999923706055	-0.167019652745694	2.29999923706055	0.0292671277475331	2.39999771118164	0.063910561276316	2.39999771118164	0.0775463766146496	2.39999771118164	0.152899702625291	2.39999771118164	0.120167413396504	2.5	0.453811919807777	2.5	0.1956690311214	2.59999847412109	1.53962670164492	2.59999847412109	0.43390065764541
2.40000152587891	-0.192220109148366	2.40000152587891	0.0305850937298916	2.5	0.063910561276316	2.5	0.08088293872146	2.5	0.152899702625291	2.5	0.125326934457007	2.60000228881836	0.446595104147491	2.60000228881836	0.203663184173868	2.70000076293945	1.52370155464087	2.70000076293945	0.450557933957605
2.5	-0.192220109148366	2.5	0.0319019392512306	2.59999847412109	0.0584977876178527	2.59999847412109	0.0842164700094014	2.59999847412109	0.147920630803128	2.59999847412109	0.130480866981313	2.70000076293945	0.436272952519175	2.70000076293945	0.211644491608527	2.79999923706055	1.49731109644381	2.79999923706055	0.467162305264303
2.59999847412109	-0.218827229913586	2.59999847412109	0.033217715480473	2.69999694824219	0.0670625206066688	2.69999694824219	0.0875471003722131	2.69999694824219	0.142681553443254	2.69999694824219	0.135629413499655	2.79999923706055	0.42258124818818	2.79999923706055	0.219613278298682	2.89999771118164	1.48866873720635	2.89999771118164	0.483714571838251
2.70000076293945	-0.224702055636044	2.70000076293945	0.0345324734233766	2.79999923706055	0.085577307217136	2.79999923706055	0.0908749592157025	2.79999923706055	0.12719277062024	2.79999923706055	0.140772775720173	2.90000152587891	0.428535100772024	2.90000152587891	0.227569867134479	3	1.50540241407998	3	0.50021552574523
2.79999923706055	-0.248756707674147	2.79999923706055	0.0358461136076525	2.89999771118164	0.0870050558878575	2.89999771118164	0.0941997951687681	2.89999771118164	0.136071405690927	2.89999771118164	0.145910566941092	3	0.434992077839524	3	0.235513670697971	3.09999847412109	1.52125001544118	3.09999847412109	0.516664071154412
2.90000152587891	-0.259237414847121	2.90000152587891	0.0371587371379177	3	0.0923961108974254	3	0.0975218644231167	3	0.177115084826255	3	0.151043184723117	3.10000228881836	0.44028099951538	3.10000228881836	0.243445314657746	3.20000076293945	1.52311428534904	3.20000076293945	0.533061625634797
3	-0.235354935906798	3	0.0384702447482868	3.09999847412109	0.0953068901471852	3.09999847412109	0.100840916032319	3.09999847412109	0.192324078961065	3.09999847412109	0.156170243089486	3.20000076293945	0.432307663309984	3.20000076293945	0.251364213442499	3.29999923706055	1.52910848899137	3.29999923706055	0.549407100368175
3.09999847412109	-0.234394859440727	3.09999847412109	0.0397806873998634	3.19999694824219	0.0919036683926606	3.19999694824219	0.104157079280144	3.19999694824219	0.187756769875705	3.19999694824219	0.161291943525332	3.29999923706055	0.44102878691865	3.29999923706055	0.259270689370371	3.39999771118164	1.52254050177362	3.39999771118164	0.565701282243195
3.20000076293945	-0.236057458711912	3.20000076293945	0.0410901158912474	3.29999923706055	0.105008179674769	3.29999923706055	0.107470483027006	3.29999923706055	0.213451628952498	3.29999923706055	0.166408486689746	3.40000152587891	0.439901186380666	3.40000152587891	0.267165062836841	3.5	1.50669246624147	3.5	0.581944951252661
3.29999923706055	-0.215897338340255	3.29999923706055	0.0423984311818768	3.39999771118164	0.106863006485582	3.39999771118164	0.110780877040692	3.39999771118164	0.206508566066077	3.39999771118164	0.171519487818921	3.5	0.433076460953089	3.5	0.275046750995754	3.59999847412109	1.51440663659014	3.59999847412109	0.598137028859092
3.40000152587891	-0.228661221079165	3.40000152587891	0.0437057339207261	3.5	0.0903341112543785	3.5	0.114088516361354	3.5	0.205947601300977	3.5	0.176625342531719	3.60000228881836	0.418431784212771	3.60000228881836	0.282916374623709	3.70000076293945	1.51365291698039	3.70000076293945	0.61427891057689
3.5	-0.224713072707345	3.5	0.0450119252616422	3.59999847412109	0.100773229128208	3.59999847412109	0.117393151142419	3.59999847412109	0.223839784331176	3.59999847412109	0.181725666809785	3.70000076293945	0.420134114718167	3.70000076293945	0.290773352730477	3.79999923706055	1.51108368412588	3.79999923706055	0.630369524619356
3.59999847412109	-0.21089462310556	3.59999847412109	0.0463170559586151	3.69999694824219	0.0917334867290265	3.69999694824219	0.120694910109023	3.69999694824219	0.220536089829693	3.69999694824219	0.186820661093247	3.79999923706055	0.416358946979017	3.79999923706055	0.298618005116651	3.89999771118164	1.52943633628547	3.89999771118164	0.646409646797402
3.70000076293945	-0.207293021183432	3.70000076293945	0.0476211766037894	3.79999923706055	0.0797408270109372	3.79999923706055	0.123993921543712	3.79999923706055	0.211826491096872	3.79999923706055	0.1919105250021	3.90000152587891	0.445838594275301	3.90000152587891	0.3064506496724	4	1.52220164491064	4	0.662400042893158
3.79999923706055	-0.227376237368844	3.79999923706055	0.0489241885681924	3.89999771118164	0.0799060591061789	3.89999771118164	0.12728993624687	3.89999771118164	0.220780489962635	3.89999771118164	0.196994875775816	4	0.444172336113297	4	0.31427070813886	4.09999847412109	1.50261076991956	4.09999847412109	0.678339652055136
3.90000152587891	-0.18845956617497	3.90000152587891	0.0502261920733927	4	0.108460402353558	4	0.130583208229858	4	0.223874990578224	4	0.20207410688973	4.10000228881836	0.442576423928585	4.10000228881836	0.322078796430425	4.20000076293945	1.51711030149363	4.20000076293945	0.694229847979188
4	-0.190905855293749	4	0.0515270886473912	4.09999847412109	0.101959226682993	4.09999847412109	0.133873488752732	4.09999847412109	0.195147801772691	4.09999847412109	0.207147836431731	4.20000076293945	0.484953819064685	4.20000076293945	0.329874338076705	4.29999923706055	1.5197577559511	4.29999923706055	0.71006957548859
4.09999847412109	-0.191040915178746	4.09999847412109	0.0528269288571141	4.19999694824219	0.132534627596215	4.19999694824219	0.137160905954119	4.19999694824219	0.217132719244546	4.19999694824219	0.212216263771235	4.29999923706055	0.49344495411242	4.29999923706055	0.337657650314981	4.39999771118164	1.50835596052821	4.39999771118164	0.725859598355945
4.20000076293945	-0.164532582277388	4.20000076293945	0.0541257630877705	4.29999923706055	0.115484772257332	4.29999923706055	0.14044558756487	4.29999923706055	0.213834063473769	4.29999923706055	0.217279587493122	4.40000152587891	0.511543029251698	4.40000152587891	0.345429048600226	4.5	1.47748770695944	4.5	0.741600671824695
4.29999923706055	-0.174700177664818	4.29999923706055	0.0554234931085784	4.39999771118164	0.121076901153174	4.39999771118164	0.143727285474333	4.39999771118164	0.207294193950474	4.39999771118164	0.22233742683946	4.5	0.4709317390043	4.5	0.353187959192524	4.59999847412109	1.48991583064253	4.59999847412109	0.757291749791
4.40000152587891	-0.173864920810047	4.40000152587891	0.0567202187904129	4.5	0.112183590345012	4.5	0.147006252542327	4.5	0.206335300817955	4.5	0.227390173227317	4.60000228881836	0.463538085270557	4.60000228881836	0.36093499318736	4.70000076293945	1.50353822488159	4.70000076293945	0.772934184982676
4.5	-0.177908853336703	4.5	0.0580158420638372	4.59999847412109	0.112630888828789	4.59999847412109	0.150282241088692	4.59999847412109	0.223539207447175	4.59999847412109	0.232437446698589	4.70000076293945	0.475058583153441	4.70000076293945	0.368669578644482	4.79999923706055	1.5178078224817	4.79999923706055	0.788526938539291
4.59999847412109	-0.189429603145072	4.59999847412109	0.0593104132748014	4.69999694824219	0.122034953112234	4.69999694824219	0.153555378772573	4.69999694824219	0.223774000702178	4.69999694824219	0.237479445621122	4.79999923706055	0.4773422119315	4.79999923706055	0.376392030382889	4.89999771118164	1.51587008677961	4.89999771118164	0.804070762142388
4.70000076293945	-0.174252719055403	4.70000076293945	0.0606039826089596	4.79999923706055	0.123739860748174	4.79999923706055	0.15682579275767	4.79999923706055	0.220996079172437	4.79999923706055	0.242516367541025	4.90000152587891	0.474496883490247	4.90000152587891	0.384102661340504	5	1.53903507887935	5	0.819566399523606
4.79999923706055	-0.161324452225927	4.79999923706055	0.0618964522383984	4.89999771118164	0.120967756285609	4.89999771118164	0.16009323600734	4.89999771118164	0.221510949881122	4.89999771118164	0.247547833687833	5	0.49684616698687	5	0.391800902265625	5.09999847412109	1.54454562260889	5.09999847412109	0.835012821429559
4.90000152587891	-0.181569840312477	4.90000152587891	0.0631879216338487	5	0.132750640104859	5	0.163357960287774	5	0.230944986216855	5	0.25257423343988	5.10000228881836	0.503621153805398	5.10000228881836	0.399487359477068	5.20000076293945	1.52331565543136	5.20000076293945	0.850411358892617
5	-0.176492526389666	5	0.0644782931280852	5.09999847412109	0.154778226011331	5.09999847412109	0.166619718999976	5.09999847412109	0.237346299567434	5.09999847412109	0.257595188818282	5.20000076293945	0.501107125064664	5.20000076293945	0.407161465508256	5.29999923706055	1.54705497806208	5.29999923706055	0.865760989243348
5.09999847412109	-0.16904610464735	5.09999847412109	0.0657676166987211	5.19999694824219	0.14001475591067	5.19999694824219	0.169878639206454	5.19999694824219	0.229884990147184	5.19999694824219	0.262610897142047	5.29999923706055	0.537958313938361	5.29999923706055	0.41482353271775	5.39999771118164	1.54619977035327	5.39999771118164	0.881062452374269
5.20000076293945	-0.179943423529949	5.20000076293945	0.0670559423899671	5.29999923706055	0.165218697824457	5.29999923706055	0.173134847535098	5.29999923706055	0.250500493363688	5.29999923706055	0.267621554927025	5.40000152587891	0.525822312661148	5.40000152587891	0.422473871539011	5.5	1.55455439249454	5.5	0.896316480340238
5.29999923706055	-0.165279279707647	5.29999923706055	0.0683431728089408	5.39999771118164	0.167277446003027	5.39999771118164	0.176388098039408	5.39999771118164	0.262057472868946	5.39999771118164	0.272626785384184	5.5	0.535665476220856	5.5	0.430111917170059	5.59999847412109	1.55118674276764	5.59999847412109	0.911522059982732
5.40000152587891	-0.163870299058544	5.40000152587891	0.0696294070183206	5.5	0.173440173811287	5.5	0.179638641387688	5.5	0.273624135970749	5.5	0.277626975861093	5.60000228881836	0.546033447254558	5.60000228881836	0.437738271215963	5.70000076293945	1.57241463997434	5.70000076293945	0.926680501859434
5.5	-0.159854034490309	5.5	0.0709145477415516	5.59999847412109	0.181608883492117	5.59999847412109	0.182886232053384	5.59999847412109	0.289334453005722	5.59999847412109	0.282621750349357	5.70000076293945	0.552893775988196	5.70000076293945	0.445352370643378	5.79999923706055	1.58623009522034	5.79999923706055	0.941790799078686
5.59999847412109	-0.14673806056544	5.59999847412109	0.07219864491627	5.69999694824219	0.182790715127339	5.69999694824219	0.186130996548472	5.69999694824219	0.299005122353265	5.69999694824219	0.287611305147877	5.79999923706055	0.558928993244081	5.79999923706055	0.452954525364	5.89999771118164	1.60205353577385	5.89999771118164	0.95685367999758
5.70000076293945	-0.154033706908194	5.70000076293945	0.0734817483207072	5.79999923706055	0.180023856369189	5.79999923706055	0.189373060951655	5.79999923706055	0.309519471222302	5.79999923706055	0.292595835753516	5.90000152587891	0.57103590611041	5.90000152587891	0.460545043437079	6	1.61446949538458	6	0.9718698652854
5.79999923706055	-0.147640049690381	5.79999923706055	0.0747637609166605	5.89999771118164	0.19584466658398	5.89999771118164	0.192612180377176	5.89999771118164	0.328959322354422	5.89999771118164	0.297574967335943	6	0.573195227804717	6	0.468123364473949	6.09999847412109	1.6374926115277	6.09999847412109	0.98683835762175
5.90000152587891	-0.139354324839587	5.90000152587891	0.0760447813678745	6	0.196897258151694	6	0.19584860440437	6	0.320923486578977	6	0.302549085223738	6.10000228881836	0.589813201254401	6.10000228881836	0.475690085343263	6.20000076293945	1.64965834911254	6.20000076293945	1.00176044688937
6	-0.13886851654388	6	0.0773247127947237	6.09999847412109	0.210853716016572	6.09999847412109	0.199082088562271	6.09999847412109	0.357151513922872	6.09999847412109	0.307517815369867	6.20000076293945	0.598833589165224	6.20000076293945	0.483244647412341	6.29999923706055	1.64834121949207	6.29999923706055	1.01663514212763
6.09999847412109	-0.121653804460948	6.09999847412109	0.078603604935039	6.19999694824219	0.21090989595632	6.19999694824219	0.202312758822723	6.19999694824219	0.36957589513986	6.19999694824219	0.312481353050372	6.29999923706055	0.594120053666302	6.29999923706055	0.490787358167436	6.39999771118164	1.6523990063888	6.39999771118164	1.03146316032519
6.20000076293945	-0.127377687802436	6.20000076293945	0.0798815073678968	6.29999923706055	0.214328877434127	6.29999923706055	0.205540740716349	6.29999923706055	0.363889422741522	6.29999923706055	0.317439892743412	6.40000152587891	0.603829738138302	6.40000152587891	0.498318523256612	6.5	1.65022809336097	6.5	1.04624521094958
6.29999923706055	-0.118372810831715	6.29999923706055	0.081158323282191	6.39999771118164	0.217774366734375	6.39999771118164	0.20876579042068	6.39999771118164	0.367631469948719	6.39999771118164	0.322393061535535	6.5	0.593522639120238	6.5	0.505837586670487	6.59999847412109	1.66967844420651	6.59999847412109	1.06098031227341
6.40000152587891	-0.1174669821321	6.40000152587891	0.0824341510302444	6.5	0.240006399839331	6.5	0.211988156436728	6.5	0.366371304410677	6.5	0.327341242769119	6.60000228881836	0.623532070686451	6.60000228881836	0.513345140674141	6.70000076293945	1.65979341924049	6.70000076293945	1.07566973409772
6.5	-0.118248020247847	6.5	0.0837088941433473	6.59999847412109	0.236903699469622	6.59999847412109	0.215207595366463	6.59999847412109	0.374306280678866	6.59999847412109	0.332284064348972	6.70000076293945	0.632760275630972	6.70000076293945	0.520840630957691	6.79999923706055	1.66409343196301	6.79999923706055	1.09031250072832
6.59999847412109	-0.126095997643461	6.59999847412109	0.0849826021520762	6.69999694824219	0.238610117277858	6.69999694824219	0.218424232625372	6.69999694824219	0.362430063350985	6.69999694824219	0.337221720531604	6.79999923706055	0.63541273930241	6.79999923706055	0.528324362600003	6.89999771118164	1.66095382235926	6.89999771118164	1.10490931792033
6.70000076293945	-0.105908439498307	6.70000076293945	0.086255324428483	6.79999923706055	0.223913665432519	6.79999923706055	0.22163819319943	6.79999923706055	0.381824057301856	6.79999923706055	0.342154404779693	6.90000152587891	0.624276642174664	6.90000152587891	0.535796638858665	7	1.65072397218501	7	1.11946088419012
6.79999923706055	-0.106225843727771	6.79999923706055	0.0875269647156154	6.89999771118164	0.214801980855555	6.89999771118164	0.22484923432586	6.89999771118164	0.376235111677488	6.89999771118164	0.347081746160809	7	0.605844553452698	7	0.543256908071338	7.09999847412109	1.65797786391431	7.09999847412109	1.1339662331188
6.90000152587891	-0.132293889013454	6.90000152587891	0.0887976208747037	7	0.215884824028763	7	0.228057603426863	7	0.381244468937439	7	0.352004125994538	7.10000228881836	0.580451224358512	7.10000228881836	0.550705757805436	7.20000076293945	1.69152128207861	7.20000076293945	1.14842661471113
7	-0.143588212853501	7	0.0900671968052722	7.09999847412109	0.191923345261785	7.09999847412109	0.23126305816224	7.09999847412109	0.358100109920997	7.09999847412109	0.356921174123323	7.20000076293945	0.585187046287501	7.20000076293945	0.558142638126628	7.29999923706055	1.6855161370795	7.29999923706055	1.16284106862368
7.09999847412109	-0.162946068097881	7.09999847412109	0.0913357418376612	7.19999694824219	0.194014652648548	7.19999694824219	0.234465723403295	7.19999694824219	0.379757281491038	7.19999694824219	0.361833083790753	7.29999923706055	0.563685203609566	7.29999923706055	0.565567851727179	7.39999771118164	1.69062903899885	7.39999771118164	1.17721028976041
7.20000076293945	-0.155316207684336	7.20000076293945	0.0926033051443285	7.29999923706055	0.200739845403405	7.29999923706055	0.237665723577956	7.29999923706055	0.392480632623119	7.29999923706055	0.366740047450693	7.40000152587891	0.564911594543446	7.40000152587891	0.572981699489482	7.5	1.6944107778163	7.5	1.19153496568874
7.29999923706055	-0.153514609600279	7.29999923706055	0.0938697908590309	7.39999771118164	0.201250123358477	7.39999771118164	0.240862816959504	7.39999771118164	0.392279756135395	7.39999771118164	0.371641696104808	7.5	0.580205049425786	7.5	0.580383634060707	7.59999847412109	1.68839936980112	7.59999847412109	1.20581414511542
7.40000152587891	-0.154514440065213	7.40000152587891	0.09513529644685	7.5	0.20374816076037	7.5	0.244057249917031	7.5	0.380474356361447	7.5	0.376538409069626	7.60000228881836	0.566475427167461	7.60000228881836	0.587774238409485	7.70000076293945	1.72221461284789	7.70000076293945	1.22004905815244
7.5	-0.157134293775925	7.5	0.0963997261223242	7.59999847412109	0.203943671410343	7.59999847412109	0.247248781161939	7.59999847412109	0.379035978608044	7.59999847412109	0.381429818095563	7.70000076293945	0.581266982810121	7.70000076293945	0.595152966955468	7.79999923706055	1.7246939780398	7.79999923706055	1.23423875921929
7.59999847412109	-0.166695232399434	7.59999847412109	0.0976631290641775	7.69999694824219	0.217318149140738	7.69999694824219	0.250437535022006	7.69999694824219	0.392076901920518	7.69999694824219	0.386316115442475	7.79999923706055	0.59986698465309	7.79999923706055	0.602520120142685	7.89999771118164	1.73135009090311	7.89999771118164	1.24838393268008
7.70000076293945	-0.157849910910954	7.70000076293945	0.0989255542462602	7.79999923706055	0.203832479722223	7.79999923706055	0.253623635399135	7.79999923706055	0.408442078537519	7.79999923706055	0.391197492559743	7.90000152587891	0.611763745975622	7.90000152587891	0.60987599638483	8	1.7338290863745	8	1.26248525534924
7.79999923706055	-0.158934845509066	7.79999923706055	0.100186906188155	7.89999771118164	0.209911017964259	7.89999771118164	0.256806841634225	7.89999771118164	0.39869268435632	7.89999771118164	0.396073582372238	8	0.631914843805134	8	0.61722005261296	8.09999847412109	1.73913575755523	8.09999847412109	1.27654179072792
7.90000152587891	-0.160357192197807	7.90000152587891	0.101447281956928	8	0.215916047571227	8	0.259987399003901	8	0.401099482118298	8	0.400944762232409	8.10000228881836	0.652700671456842	8.10000228881836	0.62455286724145	8.20000076293945	1.74810414565763	8.20000076293945	1.29055475016105
8	-0.162064600419399	8	0.102706586227039	8.09999847412109	0.235313168952416	8.09999847412109	0.263165067267808	8.09999847412109	0.402949543065915	8.09999847412109	0.405810665832122	8.20000076293945	0.657080406447676	8.20000076293945	0.631873898902482	8.29999923706055	1.75241276498582	8.29999923706055	1.30452320303504
8.09999847412109	-0.145033497185977	8.09999847412109	0.103964867926975	8.19999694824219	0.237078997577555	8.19999694824219	0.266339970213842	8.19999694824219	0.394953130728027	8.19999694824219	0.410671484404305	8.29999923706055	0.651170324812483	8.29999923706055	0.639183445572984	8.39999771118164	1.75794270692677	8.39999771118164	1.31844782276664
8.20000076293945	-0.145247827033018	8.20000076293945	0.105222175828447	8.29999923706055	0.257571487968562	8.29999923706055	0.269512231205862	8.29999923706055	0.382819534807822	8.29999923706055	0.415527408400509	8.40000152587891	0.646195687972977	8.40000152587891	0.646481803448223	8.5	1.76549958720807	8.5	1.33232927566106
8.29999923706055	-0.143171131412601	8.29999923706055	0.106478414837758	8.39999771118164	0.263616646413539	8.39999771118164	0.27268161063025	8.39999771118164	0.389800606243625	8.39999771118164	0.42037807266016	8.5	0.656136720728682	8.5	0.653768433701722	8.59999847412109	1.75371617449127	8.59999847412109	1.34616663937289
8.40000152587891	-0.140025009147394	8.40000152587891	0.10773368162819	8.5	0.267275606624025	8.5	0.275848352698358	8.5	0.39745017745463	8.5	0.425223852568623	8.60000228881836	0.663027578381843	8.60000228881836	0.661043910220796	8.70000076293945	1.75715668381508	8.70000076293945	1.35996110624165
8.5	-0.137308519667386	8.5	0.108987881260288	8.59999847412109	0.272450358007518	8.59999847412109	0.279012218190635	8.59999847412109	0.416130470243843	8.59999847412109	0.430064383728431	8.70000076293945	0.668587753571046	8.70000076293945	0.668307695866343	8.79999923706055	1.76565220478824	8.79999923706055	1.37371176039825
8.59999847412109	-0.135584682813715	8.59999847412109	0.110241062464179	8.69999694824219	0.274636018169076	8.69999694824219	0.28217333033824	8.69999694824219	0.416686019574627	8.69999694824219	0.434899856376028	8.79999923706055	0.690439544197943	8.79999923706055	0.675560086280621	8.89999771118164	1.7713878773593	8.89999771118164	1.38741926471441
8.70000076293945	-0.136625440130956	8.70000076293945	0.111493273821363	8.79999923706055	0.282059690573988	8.79999923706055	0.28533181199652	8.79999923706055	0.435402061692002	8.79999923706055	0.439730459970605	8.90000152587891	0.707913540206391	8.90000152587891	0.682801375500219	9	1.77673626617161	9	1.40108427505325
8.79999923706055	-0.134396055492289	8.79999923706055	0.112744420617696	8.89999771118164	0.283253688342484	8.89999771118164	0.288487424591743	8.89999771118164	0.441035492583069	8.89999771118164	0.444555831256437	9	0.712062734404753	9	0.690031028905359	9.09999847412109	1.78381444931892	9.09999847412109	1.41470588387765
8.90000152587891	-0.135708646601415	8.90000152587891	0.113994599134589	9	0.285071745179266	9	0.291640411273621	9	0.447659259646571	9	0.449376343662336	9.10000228881836	0.716588972290992	9.10000228881836	0.697249615820595	9.20000076293945	1.78620401077569	9.20000076293945	1.42828526503188
9	-0.136810411968327	9	0.11524371481744	9.09999847412109	0.287476268564205	9.09999847412109	0.294790533883667	9.09999847412109	0.454816640343779	9.09999847412109	0.454191634691809	9.20000076293945	0.717117136357956	9.20000076293945	0.704456603312859	9.29999923706055	1.79324836367141	9.29999923706055	1.44182151667069
9.09999847412109	-0.135266284928548	9.09999847412109	0.116491816198573	9.19999694824219	0.285931775003519	9.19999694824219	0.29793791513614	9.19999694824219	0.455742034348987	9.19999694824219	0.459001893590286	9.29999923706055	0.722016178300692	9.29999923706055	0.711652284718977	9.39999771118164	1.79888875454253	9.39999771118164	1.45531529134207
9.20000076293945	-0.137499446951551	9.20000076293945	0.117738951654818	9.29999923706055	0.286583637260264	9.29999923706055	0.30108267732503	9.29999923706055	0.459414706449934	9.29999923706055	0.463807308830053	9.40000152587891	0.728186656543585	9.40000152587891	0.718836951622002	9.5	1.80430572566547	9.5	1.46876723448054
9.29999923706055	-0.140349424200394	9.29999923706055	0.118985026861571	9.39999771118164	0.286265498059947	9.39999771118164	0.304224582913431	9.39999771118164	0.463373920578306	9.39999771118164	0.468607519050569	9.5	0.733067706903057	9.5	0.726010073591019	9.59999847412109	1.80787104302726	9.59999847412109	1.48217645268236
9.40000152587891	-0.14327133248662	9.40000152587891	0.120230137709699	9.5	0.286427730240575	9.5	0.307363873995471	9.5	0.464589009604424	9.5	0.473402895734576	9.60000228881836	0.738292340839507	9.60000228881836	0.733172215575618	9.70000076293945	1.81328081511765	9.70000076293945	1.49554410155951
9.5	-0.14446949777448	9.5	0.121474190027616	9.59999847412109	0.289953320004315	9.59999847412109	0.310500313447783	9.59999847412109	0.467076935504338	9.59999847412109	0.478193078276915	9.70000076293945	0.743808608493964	9.70000076293945	0.740322848806242	9.79999923706055	1.81774679248247	9.79999923706055	1.50886929330396
9.59999847412109	-0.146919322452959	9.59999847412109	0.122717232150652	9.69999694824219	0.295157348181419	9.69999694824219	0.313634023452272	9.69999694824219	0.469333904586165	9.69999694824219	0.482978254937446	9.79999923706055	0.74921979998544	9.79999923706055	0.747462264322084	9.89999771118164	1.82404082543417	9.89999771118164	1.52215267026101
9.70000076293945	-0.145539786139125	9.70000076293945	0.123959312259268	9.79999923706055	0.301353416893107	9.79999923706055	0.316765125772449	9.79999923706055	0.471467812797528	9.79999923706055	0.487758613206975	9.90000152587891	0.751588411453668	9.90000152587891	0.754590751422044	10	1.82935811701464	10	1.5353948679814
9.79999923706055	-0.146858729463929	9.79999923706055	0.125200336416528	9.89999771118164	0.30659085249772	9.89999771118164	0.319893383903971	9.89999771118164	0.474390235028295	9.89999771118164	0.49253379361054	10	0.749750114297058	10	0.761707783818495	10.0999984741211	1.83274635021462	10.0999984741211	1.54859500698622
9.90000152587891	-0.146980654928484	9.90000152587891	0.126440400162028	10	0.307127058690639	10	0.323019038890211	10	0.475488777172359	10	0.497304165695235	10.1000022888184	0.755186368900468	10.1000022888184	0.768813922287163	10.2000007629395	1.84234820975507	10.2000007629395	1.56175422477424
10	-0.147662344625132	10	0.127679409674051	10.0999984741211	0.3120114241392	10.0999984741211	0.326141854638664	10.0999984741211	0.481286400334284	10.0999984741211	0.502069370737652	10.2000007629395	0.764115618600954	10.2000007629395	0.775908642025876	10.2999992370605	1.84775746499599	10.2999992370605	1.57487164737584
10.0999984741211	-0.142623279210056	10.0999984741211	0.128917413092647	10.1999969482422	0.324947235561922	10.1999969482422	0.329261952801437	10.1999969482422	0.487231778475689	10.1999969482422	0.506829595794173	10.2999992370605	0.76706454871146	10.2999992370605	0.782992231796949	10.3999977111816	1.84973862623883	10.3999977111816	1.58794790714956
10.2000007629395	-0.136283605921562	10.2000007629395	0.130154458403626	10.2999992370605	0.32782635436979	10.2999992370605	0.33237945461411	10.2999992370605	0.487665682066108	10.2999992370605	0.511585027460985	10.4000015258789	0.770383439044963	10.4000015258789	0.790064978643007	10.5	1.84956713301108	10.5	1.60098362973137
10.2999992370605	-0.136995004060736	10.2999992370605	0.131390452045914	10.3999977111816	0.328850941474229	10.3999977111816	0.335494124600658	10.3999977111816	0.488722402850726	10.3999977111816	0.516335308222651	10.5	0.771913876098552	10.5	0.797126360397845	10.5999984741211	1.85376665761669	10.5999984741211	1.61397794934511
10.4000015258789	-0.137870414720965	10.4000015258789	0.132625489134936	10.5	0.329071974401813	10.5	0.338606202758507	10.5	0.488798220578246	10.5	0.5210808056964	10.6000022888184	0.775522904504214	10.6000022888184	0.804176933212449	10.7000007629395	1.86022938912811	10.7000007629395	1.62693198575468
10.5	-0.140851224403377	10.5	0.133859476261395	10.5999984741211	0.329513129795487	10.5999984741211	0.341715454021776	10.5999984741211	0.491360183848883	10.5999984741211	0.525821163026343	10.7000007629395	0.778212169399012	10.7000007629395	0.811216176556316	10.7999992370605	1.86536954435542	10.7999992370605	1.63984487861947
10.5999984741211	-0.143889260623837	10.5999984741211	0.135092461369931	10.6999969482422	0.335931545228959	10.6999969482422	0.34482199951532	10.6999969482422	0.498525832217638	10.6999969482422	0.530556566512527	10.7999992370605	0.781722244660159	10.7999992370605	0.818244376937131	10.8999977111816	1.87114164093146	10.8999977111816	1.65271725040798
10.7000007629395	-0.144366030250239	10.7000007629395	0.136324492251569	10.7999992370605	0.337965219347097	10.7999992370605	0.347925959949327	10.7999992370605	0.50224256160709	10.7999992370605	0.535287201693891	10.9000015258789	0.78807926342688	10.9000015258789	0.825261819149511	11	1.87980782326213	11	1.66554971700519
10.7999992370605	-0.14647290544508	10.7999992370605	0.137555475724211	10.8999977111816	0.339499676932064	10.8999977111816	0.351027100871862	10.8999977111816	0.507010996708232	10.8999977111816	0.540012712832845	11	0.791245565551435	11	0.832267985106554	11.0999984741211	1.88773549780126	11.0999984741211	1.6783414261443
10.9000015258789	-0.148813865266675	10.9000015258789	0.138785506517446	11	0.342054644978816	11	0.354125661062257	11	0.513384841749939	11	0.544733465630853	11.1000022888184	0.793699802109586	11.1000022888184	0.83926342660653	11.2000007629395	1.8955585543863	11.2000007629395	1.69109348012918
11	-0.146636244809088	11	0.140014491600334	11.0999984741211	0.345444696412414	11.0999984741211	0.357221406570464	11.0999984741211	0.52102774634659	11.0999984741211	0.549449105093965	11.2000007629395	0.796807904233901	11.2000007629395	0.846247627249768	11.2999992370605	1.90130663041691	11.2999992370605	1.70380503208408
11.0999984741211	-0.146114060779837	11.0999984741211	0.141242478722884	11.1999969482422	0.347278269250637	11.1999969482422	0.360314458034968	11.1999969482422	0.52719152122063	11.1999969482422	0.554159816552022	11.2999992370605	0.801391922711446	11.2999992370605	0.853220871424658	11.3999977111816	1.90694014128894	11.3999977111816	1.71647669475896
11.2000007629395	-0.147292704038591	11.2000007629395	0.142469515482106	11.2999992370605	0.350225486470663	11.2999992370605	0.363404935639183	11.2999992370605	0.536242513739126	11.2999992370605	0.558865784577775	11.4000015258789	0.806817037795554	11.4000015258789	0.860183441579273	11.5	1.9162400835985	11.5	1.72910907442763
11.2999992370605	-0.146033184256339	11.2999992370605	0.143695509073331	11.3999977111816	0.35311005305266	11.3999977111816	0.366492605947023	11.3999977111816	0.541732786060493	11.3999977111816	0.563566655289901	11.5	0.811382200802655	11.5	0.867134823682776	11.5999984741211	1.92596825381497	11.5999984741211	1.74170133211683
11.4000015258789	-0.143962764583193	11.4000015258789	0.144920553841861	11.5	0.35762524763777	11.5	0.369577706874123	11.5	0.550051756177709	11.5	0.568262792484353	11.6000022888184	0.815814317403238	11.6000022888184	0.874075565223954	11.7000007629395	1.93447971145542	11.7000007629395	1.7542545529483
11.5	-0.141806996040941	11.5	0.146144557133565	11.5999984741211	0.363708289106398	11.5999984741211	0.37266000539086	11.5999984741211	0.558517851319266	11.5999984741211	0.572953843019678	11.7000007629395	0.821169307580021	11.7000007629395	0.88100515378233	11.7999992370605	1.94311245275003	11.7999992370605	1.76676790320726
11.5999984741211	-0.134597528951417	11.5999984741211	0.147367566504594	11.6999969482422	0.369592531471426	11.6999969482422	0.375739621570616	11.6999969482422	0.561068202086972	11.6999969482422	0.577639991260828	11.7999992370605	0.826998455077955	11.7999992370605	0.887923871403935	11.8999977111816	1.94768381142785	11.8999977111816	1.77924198610873
11.7000007629395	-0.132806627584614	11.7000007629395	0.14858962936086	11.7999992370605	0.374971714586536	11.7999992370605	0.378816675075628	11.7999992370605	0.563156865759993	11.7999992370605	0.582321420819674	11.9000015258789	0.83500101478694	11.9000015258789	0.89483199844849	12	1.94991644523361	12	1.79167739848874
11.7999992370605	-0.13414156867475	11.7999992370605	0.149810653341323	11.8999977111816	0.380229955411778	11.8999977111816	0.381890933484691	11.8999977111816	0.566920811682394	11.8999977111816	0.586997779661742	12	0.838896944816952	12	0.901729024901261	12.0999984741211	1.95721594801489	12.0999984741211	1.8040733144591
11.9000015258789	-0.133257792983386	11.9000015258789	0.151030732352541	12	0.381540104149281	12	0.384962633680953	12	0.567425340052068	12	0.59166942968768	12.1000022888184	0.844898476623712	12.1000022888184	0.908615493966477	12.2000007629395	1.96563699772378	12.2000007629395	1.81643080222603
12	-0.133810846266897	12	0.1522497741168	12.0999984741211	0.381534182214637	12.0999984741211	0.388031543647982	12.0999984741211	0.570653394910551	12.0999984741211	0.59633601959913	12.2000007629395	0.855729107350271	12.2000007629395	0.915490897226747	12.2999992370605	1.97396574144932	12.2999992370605	1.82874904107869
12.0999984741211	-0.13245452024421	12.0999984741211	0.153467825998349	12.1999969482422	0.386973351623055	12.1999969482422	0.391097782938623	12.1999969482422	0.577360517188936	12.1999969482422	0.600997732801459	12.2999992370605	0.86350517552637	12.2999992370605	0.922355514518717	12.3999977111816	1.98194497949589	12.3999977111816	1.84102862483153
12.2000007629395	-0.128982265830018	12.2000007629395	0.154684935209709	12.2999992370605	0.392840985218754	12.2999992370605	0.394161470696401	12.2999992370605	0.580594259301506	12.2999992370605	0.605654751950939	12.4000015258789	0.866210041542217	12.4000015258789	0.929209624210353	12.5	1.99083765757769	12.5	1.85327014101994
12.2999992370605	-0.125157027598107	12.2999992370605	0.155901009697691	12.3999977111816	0.394599689111601	12.3999977111816	0.397222375510779	12.3999977111816	0.583164288865191	12.3999977111816	0.610306726850569	12.5	0.870241540690586	12.5	0.936052720256551	12.5999984741211	1.99772787466554	12.5999984741211	1.86547277663906
12.4000015258789	-0.116344602923164	12.4000015258789	0.157116143044941	12.5	0.398822754417779	12.5	0.400280733237104	12.5	0.58779112902721	12.5	0.614954017515857	12.6000022888184	0.876184693187497	12.6000022888184	0.942885341523852	12.7000007629395	2.00832062785685	12.7000007629395	1.87763758324581
12.5	-0.108718716482144	12.5	0.158330243347649	12.5999984741211	0.402109376456792	12.5999984741211	0.40333631286793	12.5999984741211	0.587155184913172	12.5999984741211	0.619596274482184	12.7000007629395	0.886296401841719	12.7000007629395	0.949706983577163	12.7999992370605	2.00811066877031	12.7999992370605	1.88976375293302
12.5999984741211	-0.103143420648848	12.5999984741211	0.159543357777921	12.6999969482422	0.407729626477703	12.6999969482422	0.406389233438028	12.6999969482422	0.596856557845058	12.6999969482422	0.62423368020061	12.7999992370605	0.891950555152107	12.7999992370605	0.956517924071882	12.8999977111816	2.01418869407007	12.8999977111816	1.90185187000753
12.7000007629395	-0.0989598844280408	12.7000007629395	0.160755533356747	12.7999992370605	0.409128204458284	12.7999992370605	0.409439613574666	12.7999992370605	0.601762685506401	12.7999992370605	0.628866416339537	12.9000015258789	0.898582471885675	12.9000015258789	0.963318439003226	13	2.02087281381409	13	1.91390251289724
12.7999992370605	-0.0970622609474958	12.7999992370605	0.161966678403926	12.8999977111816	0.415927134206868	12.8999977111816	0.412487222873779	12.8999977111816	0.606897521146493	12.8999977111816	0.63349413395357	13	0.90617704496708	13	0.970108026303943	13.0999984741211	2.0259548965505	13.0999984741211	1.92591488137651
12.9000015258789	-0.0970189212284822	12.9000015258789	0.163176886122602	13	0.420724606609838	13	0.415532296167582	13	0.613485597010367	13	0.638117191694967	13.1000022888184	0.91226393755187	13.1000022888184	0.976887220718919	13.2000007629395	2.03136865396573	13.2000007629395	1.93789001060089
13	-0.0973449694138253	13	0.164386064981343	13.0999984741211	0.420325746566959	13.0999984741211	0.418574603453429	13.0999984741211	0.619086736624013	13.0999984741211	0.642735241915643	13.2000007629395	0.916748544203074	13.2000007629395	0.983655521752949	13.2999992370605	2.03759777346295	13.2999992370605	1.94982710525496
13.0999984741211	-0.098349449748639	13.0999984741211	0.165594261960876	13.1999969482422	0.423680161857192	13.1999969482422	0.421614263250467	13.1999969482422	0.622346855821888	13.1999969482422	0.647348466109294	13.2999992370605	0.923434376817568	13.2999992370605	0.990413204885521	13.3999977111816	2.04463089021465	13.3999977111816	1.9617267407815
13.2000007629395	-0.100918492797064	13.2000007629395	0.166801523891421	13.2999992370605	0.426642464848555	13.2999992370605	0.424651393617651	13.2999992370605	0.625095987204077	13.2999992370605	0.651957045028076	13.4000015258789	0.927515784478601	13.4000015258789	0.997160543948585	13.5	2.0498504410607	13.5	1.97358948653888
13.2999992370605	-0.100602361470919	13.2999992370605	0.168007759464241	13.3999977111816	0.432334254762281	13.3999977111816	0.427685764909533	13.3999977111816	0.628338783704748	13.3999977111816	0.656560632113148	13.5	0.931047724708151	13.5	1.00389704079525	13.5999984741211	2.05056728689033	13.5999984741211	1.98541455468037
13.4000015258789	-0.0995737121074853	13.4000015258789	0.1692130615045	13.5	0.436667158106502	13.5	0.430717611176334	13.5	0.631656584926532	13.5	0.661159583630622	13.6000022888184	0.931281680678694	13.6000022888184	1.0106232259832	13.7000007629395	2.05536940562797	13.7000007629395	1.99720296422919
13.5	-0.0996209574495879	13.5	0.170417338851624	13.5999984741211	0.436148269235673	13.5999984741211	0.433746703410693	13.5999984741211	0.627441555233418	13.5999984741211	0.665753553745952	13.7000007629395	0.93699895681948	13.7000007629395	1.01733860292464	13.7999992370605	2.06685122087674	13.7999992370605	2.00895393227946
13.5999984741211	-0.102896390352726	13.5999984741211	0.171620638295721	13.6999969482422	0.439902354009973	13.6999969482422	0.436773159612944	13.6999969482422	0.63441073964168	13.6999969482422	0.670342723007266	13.7999992370605	0.944731886962472	13.7999992370605	1.02404344493845	13.8999977111816	2.07262271578111	13.8999977111816	2.02066802531094
13.7000007629395	-0.101128097129731	13.7000007629395	0.172823006559501	13.7999992370605	0.444275929531614	13.7999992370605	0.439797097379279	13.7999992370605	0.643512586190809	13.7999992370605	0.674927271225046	13.9000015258789	0.948095027224554	13.9000015258789	1.03073802370855	14	2.07888310153339	14	2.03234580381455
13.7999992370605	-0.0925045531857904	13.7999992370605	0.174024352642392	13.8999977111816	0.44308535863729	13.8999977111816	0.442818288299973	13.8999977111816	0.647861611911139	13.8999977111816	0.679506853648385	14	0.957035645087672	14	1.03742184497608	14.0999984741211	2.08735240718397	14.0999984741211	2.04398649223878
13.9000015258789	-0.0934073409616758	13.9000015258789	0.175224768988794	14	0.443645903985271	14	0.445836965168474	14	0.65084103324989	14	0.684081824686581	14.1000022888184	0.964081486122268	14.1000022888184	1.04409543514254	14.2000007629395	2.09590560237029	14.2000007629395	2.05559109372955
14	-0.0907930517387285	14	0.17642416480844	14.0999984741211	0.448066304986241	14.0999984741211	0.448852899972631	14.0999984741211	0.659163278345659	14.0999984741211	0.688651840309294	14.2000007629395	0.969205541027804	14.2000007629395	1.05075830149531	14.2999992370605	2.10556887755047	14.2999992370605	2.06715883760066
14.0999984741211	-0.088378271536385	14.0999984741211	0.177622586702554	14.1999969482422	0.45076965041244	14.1999969482422	0.451866210200711	14.1999969482422	0.663323250763824	14.1999969482422	0.693217080124145	14.2999992370605	0.971121849235715	14.2999992370605	1.0574107153823	14.3999977111816	2.11323982697832	14.3999977111816	2.0786902815123
14.2000007629395	-0.0890116398077225	14.2000007629395	0.178820081123056	14.2999992370605	0.455024580546706	14.2999992370605	0.454877012938609	14.2999992370605	0.669480109697361	14.2999992370605	0.697777723004983	14.4000015258789	0.975710855189391	14.4000015258789	1.06405294696413	14.5	2.1190576447234	14.5	2.0901859766814
14.2999992370605	-0.0884424785299416	14.2999992370605	0.180016557500524	14.3999977111816	0.4555881420074	14.3999977111816	0.457885080769258	14.3999977111816	0.672056926941877	14.3999977111816	0.702333425999527	14.5	0.978429737033366	14.5	1.07068450526323	14.5999984741211	2.12645691621219	14.5999984741211	2.10164515961897
14.4000015258789	-0.0870628627462793	14.4000015258789	0.181212107909658	14.5	0.456709917277294	14.5	0.460890645475463	14.5	0.67459380247783	14.5	0.706884541670081	14.6000022888184	0.982634780366425	14.6000022888184	1.07730591257808	14.7000007629395	2.13436819651997	14.7000007629395	2.11306881816059
14.5	-0.0867005145273652	14.5	0.182406641927953	14.5999984741211	0.461271593724632	14.5999984741211	0.463893480036033	14.5999984741211	0.677923432201169	14.5999984741211	0.711430727781224	14.7000007629395	0.98723111254003	14.7000007629395	1.08391668006261	14.7999992370605	2.14025633900565	14.7999992370605	2.12445619361899
14.5999984741211	-0.0839482335086359	14.5999984741211	0.183600205967458	14.6999969482422	0.465140545836221	14.6999969482422	0.466893701429471	14.6999969482422	0.679671663257977	14.6999969482422	0.715972163005104	14.7999992370605	0.992719295265488	14.7999992370605	1.09051707678465	14.8999977111816	2.14672242534198	14.8999977111816	2.1358078349399
14.7000007629395	-0.0864404900839872	14.7000007629395	0.184792846291507	14.7999992370605	0.467371217408981	14.7999992370605	0.469891426233672	14.7999992370605	0.679823140342705	14.7999992370605	0.720509025283956	14.9000015258789	1.00048724937642	14.9000015258789	1.09710737020302	15	2.15214714612739	15	2.1471242852649
14.7999992370605	-0.0877012922255744	14.7999992370605	0.185984472697498	14.8999977111816	0.470509066143677	14.8999977111816	0.472886428019991	14.8999977111816	0.683055368846908	14.8999977111816	0.725040973454871	15	1.00407997012735	15	1.10368707376584	15.0999984741211	2.16006489200754	15.0999984741211	2.15840479303163
14.9000015258789	-0.0895482570222157	14.9000015258789	0.187175176886582	15	0.475279140351631	15	0.475878937565057	15	0.68566889972044	15	0.729568358242923	15.1000022888184	1.01178932563562	15.1000022888184	1.11025670568273	15.2000007629395	2.1626993871414	15.2000007629395	2.16965033033893
15	-0.0880818731820909	15	0.188364868802448	15.0999984741211	0.482634693608816	15.0999984741211	0.478868728834415	15.0999984741211	0.689990560650585	15.0999984741211	0.734090839198374	15.2000007629395	1.01797951005119	15.2000007629395	1.11681578092505	15.2999992370605	2.17226831258176	15.2999992370605	2.18086015033787
15.0999984741211	-0.0872356303734705	15.0999984741211	0.189553594668659	15.1999969482422	0.486318280140949	15.1999969482422	0.481855918299095	15.1999969482422	0.691179852840833	15.1999969482422	0.738608594062914	15.2999992370605	1.02735419188139	15.2999992370605	1.12336456645141	15.3999977111816	2.18093606487673	15.3999977111816	2.19203479342413
15.2000007629395	-0.0864689891923263	15.2000007629395	0.190741400560652	15.2999992370605	0.495251437653678	15.2999992370605	0.484840622031279	15.2999992370605	0.696116870301012	15.2999992370605	0.743121799852153	15.4000015258789	1.03374936356067	15.4000015258789	1.12990332762373	15.5	2.18978960671302	15.5	2.20317479428043
15.2999992370605	-0.0842715682128983	15.2999992370605	0.191928196641084	15.3999977111816	0.498130644749835	15.3999977111816	0.487822614586525	15.3999977111816	0.699464031855314	15.3999977111816	0.747630117183345	15.5	1.03904167848577	15.5	1.13643158168892	15.5999984741211	2.19754182862744	15.5999984741211	2.21427941307362
15.4000015258789	-0.0808687551570983	15.4000015258789	0.193114074238991	15.5	0.501650338007494	15.5	0.490802125739742	15.5	0.70868557042013	15.5	0.752133894750814	15.6000022888184	1.04286760701507	15.6000022888184	1.14294984279849	15.7000007629395	2.20770446986353	15.7000007629395	2.2253496067566
15.5	-0.0756122629491074	15.5	0.194298943662697	15.5999984741211	0.507529031769081	15.5999984741211	0.493778930438994	15.5999984741211	0.713226596808454	15.5999984741211	0.756632793755287	15.7000007629395	1.04595306234478	15.7000007629395	1.14945762971023	15.7999992370605	2.21216181508407	15.7999992370605	2.23638464013757
15.5999984741211	-0.0729410347857993	15.5999984741211	0.195482850947967	15.6999969482422	0.510994656634466	15.6999969482422	0.496753144531373	15.6999969482422	0.716486601609176	15.6999969482422	0.761126991261453	15.7999992370605	1.04868215096303	15.7999992370605	1.15595520728878	15.8999977111816	2.21872593939588	15.8999977111816	2.24738504519898
15.7000007629395	-0.0699065025855816	15.7000007629395	0.196665841983024	15.7999992370605	0.513598270329567	15.7999992370605	0.49972488357679	15.7999992370605	0.719646843397641	15.7999992370605	0.765616663357052	15.9000015258789	1.05497745466255	15.9000015258789	1.16244283881437	16	2.2197359785514	16	2.25835134830014
15.7999992370605	-0.0680358887266266	15.7999992370605	0.197847827294227	15.8999977111816	0.515239854381434	15.8999977111816	0.502693923196816	15.8999977111816	0.725801598910039	15.8999977111816	0.770101472423949	16	1.05726010046692	16	1.16892004530182	16.0999984741211	2.2265179725473	16.0999984741211	2.26928282062322
15.9000015258789	-0.0642462026517023	15.9000015258789	0.199028897839928	16	0.514727228289303	16	0.505660492165489	16	0.727730500149846	16	0.774581765535112	16.1000022888184	1.06421857520763	16.1000022888184	1.17538733687505	16.2000007629395	2.23425593539105	16.2000007629395	2.28018040396931
16	-0.0686445954943338	16	0.200208964291534	16.0999984741211	0.517775352261197	16.0999984741211	0.5086243664055	16.0999984741211	0.7347842451818	16.0999984741211	0.779057205777744	16.2000007629395	1.07026132652663	16.2000007629395	1.18184423604747	16.2999992370605	2.23808185968119	16.2999992370605	2.29104337508419
16.0999984741211	-0.0692360669772825	16.0999984741211	0.201388072497696	16.1999969482422	0.522779459362937	16.1999969482422	0.511585661375877	16.1999969482422	0.738260081730004	16.1999969482422	0.783527969040285	16.2999992370605	1.07184011834397	16.2999992370605	1.18829100642814	16.3999977111816	2.24513086101342	16.3999977111816	2.30187225763222
16.2000007629395	-0.0706885012323255	16.2000007629395	0.2025662681601	16.2999992370605	0.52099038088636	16.2999992370605	0.514544492140116	16.2999992370605	0.737574779896931	16.2999992370605	0.787994230492419	16.4000015258789	1.08004295150477	16.4000015258789	1.19472790886037	16.5	2.25136703181852	16.5	2.31266756974048
16.2999992370605	-0.072292678811209	16.2999992370605	0.203743462167261	16.3999977111816	0.521843268109478	16.3999977111816	0.517500635205391	16.3999977111816	0.745237063621971	16.3999977111816	0.792455654276591	16.5	1.0843536815255	16.5	1.20115446789867	16.5999984741211	2.26094941355313	16.5999984741211	2.32342859445455
16.4000015258789	-0.0710708826354676	16.4000015258789	0.204919745108269	16.5	0.522866273364343	16.5	0.520454318351998	16.5	0.752337418378374	16.5	0.796912585656144	16.6000022888184	1.09022764090787	16.6000022888184	1.20757118969588	16.7000007629395	2.26920515684378	16.7000007629395	2.33415625910371
16.5	-0.0715751706857191	16.5	0.206095028016069	16.5999984741211	0.526112849985111	16.5999984741211	0.52340531847592	16.5999984741211	0.758651948777697	16.5999984741211	0.801364689475188	16.7000007629395	1.09594661601204	16.7000007629395	1.21397760051799	16.7999992370605	2.27699654486332	16.7999992370605	2.34484985122895
16.5999984741211	-0.070739833470725	16.5999984741211	0.20726935667614	16.6999969482422	0.534792140622812	16.6999969482422	0.526353750534647	16.6999969482422	0.763727548965107	16.6999969482422	0.805812140705156	16.7999992370605	1.10408137053855	16.7999992370605	1.22037396111621	16.8999977111816	2.28353029143273	16.8999977111816	2.35550988633592
16.7000007629395	-0.0670670545969188	16.7000007629395	0.208442776581138	16.7999992370605	0.538509059835633	16.7999992370605	0.529299729091848	16.7999992370605	0.763503027901606	16.7999992370605	0.810255113602477	16.9000015258789	1.10969341124837	16.9000015258789	1.22676053068307	17	2.29123280287058	17	2.36613687447982
16.7999992370605	-0.0655755833286094	16.7999992370605	0.209615198911533	16.8999977111816	0.540852277579688	16.8999977111816	0.532243031625449	16.8999977111816	0.766438696559817	16.8999977111816	0.814693274061007	17	1.1165742573221	17	1.23313683770949	17.0999984741211	2.29657709765343	17.0999984741211	2.37673010989271
16.9000015258789	-0.0642445805588068	16.9000015258789	0.210786713890799	17	0.547145398639259	17	0.535183884926314	17	0.771522423194256	17	0.819126965543915	17.1000022888184	1.12125348327208	17.1000022888184	1.23950338438859	17.2000007629395	2.30278934678699	17.2000007629395	2.38729050545271
17	-0.0632051791508275	17	0.21195723291414	17.0999984741211	0.549795396566878	17.0999984741211	0.538122066859489	17.0999984741211	0.775425275028283	17.0999984741211	0.823555854643069	17.2000007629395	1.12583275497127	17.2000007629395	1.24585970068872	17.2999992370605	2.31001664197993	17.2999992370605	2.39781735981827
17.0999984741211	-0.0628872261650031	17.0999984741211	0.213126801460386	17.1999969482422	0.550440774970411	17.1999969482422	0.541057691883091	17.1999969482422	0.777485755985253	17.1999969482422	0.827980115417691	17.2999992370605	1.13456381731521	17.2999992370605	1.25220604532019	17.3999977111816	2.3192955051527	17.3999977111816	2.40831118046632
17.2000007629395	-0.0603937449304794	17.2000007629395	0.214295464862644	17.2999992370605	0.557929416479055	17.2999992370605	0.54399087406313	17.2999992370605	0.782014080832596	17.2999992370605	0.83239992121573	17.4000015258789	1.14083425459467	17.4000015258789	1.25854267544667	17.5	2.3261133674032	17.5	2.41877246950896
17.2999992370605	-0.0566248460399947	17.2999992370605	0.215463134731611	17.3999977111816	0.563166849364279	17.3999977111816	0.546921391844063	17.3999977111816	0.785819468617774	17.3999977111816	0.836814939673334	17.5	1.1478587045458	17.5	1.26486912324391	17.5999984741211	2.33152419558337	17.5999984741211	2.42920053219319
17.4000015258789	-0.0515373802745671	17.4000015258789	0.216629900924733	17.5	0.563881008738463	17.5	0.54984947103161	17.5	0.79136190144618	17.5	0.841225512462898	17.6000022888184	1.15395818997968	17.6000022888184	1.27118588697594	17.7000007629395	2.33801737455178	17.7000007629395	2.43959626682676
17.5	-0.0486203966474932	17.5	0.217795675196066	17.5999984741211	0.564531498053839	17.5999984741211	0.552774890455664	17.5999984741211	0.795408617508656	17.5999984741211	0.845631307914949	17.7000007629395	1.16181735485497	17.7000007629395	1.27749250028425	17.7999992370605	2.34530626212199	17.7999992370605	2.44995898266014
17.5999984741211	-0.0484321529365843	17.5999984741211	0.218960502839769	17.6999969482422	0.567140710705644	17.6999969482422	0.555697764077136	17.6999969482422	0.80031028209396	17.6999969482422	0.850032499181268	17.7999992370605	1.1689288783582	17.7999992370605	1.28378921985385	17.8999977111816	2.34937671575153	17.8999977111816	2.46028917971276
17.7000007629395	-0.0503276036115494	17.7000007629395	0.220124429004856	17.7999992370605	0.569436236621186	17.7999992370605	0.558618205466531	17.7999992370605	0.806513360032113	17.7999992370605	0.854429258706077	17.9000015258789	1.1695276734863	17.9000015258789	1.29007630083514	18	2.35201301325651	18	2.47058735224827
17.7999992370605	-0.0507933466969916	17.7999992370605	0.22128736565997	17.8999977111816	0.567546344293987	17.8999977111816	0.561535994030629	17.8999977111816	0.812151740982699	17.8999977111816	0.858821255858744	18	1.17032994982037	18	1.29635327905956	18.0999984741211	2.36430804773408	18.0999984741211	2.48085281632579
17.9000015258789	-0.0511605852325374	17.9000015258789	0.222449402297963	18	0.566812791836128	18	0.564451354594285	18	0.814848391849409	18	0.863208830530247	18.1000022888184	1.17589584085636	18.1000022888184	1.30262064889246	18.2000007629395	2.36615443572555	18.2000007629395	2.49108645656618
18	-0.0532752596436694	18	0.223610451030236	18.0999984741211	0.570053223465948	18.0999984741211	0.567364066924432	18.0999984741211	0.822217096792883	18.0999984741211	0.867591652780712	18.2000007629395	1.18058838166962	18.2000007629395	1.30887794778037	18.2999992370605	2.37072341271232	18.2999992370605	2.50128759331629
18.0999984741211	-0.0529366699502134	18.0999984741211	0.22477055696697	18.1999969482422	0.572560860548037	18.1999969482422	0.570274244504327	18.1999969482422	0.819747471778101	18.1999969482422	0.871969894749083	18.2999992370605	1.1838913031379	18.2999992370605	1.31512543063426	18.3999977111816	2.37571207572182	18.3999977111816	2.51145671833772
18.2000007629395	-0.0554242167927441	18.2000007629395	0.225929765073779	18.2999992370605	0.573702478060113	18.2999992370605	0.573182000412432	18.2999992370605	0.821887246484039	18.2999992370605	0.876343728041261	18.4000015258789	1.18943178638256	18.4000015258789	1.32136335032585	18.5	2.37842012318379	18.5	2.52159431819227
18.2999992370605	-0.0571702944316712	18.2999992370605	0.227087987675753	18.3999977111816	0.574425053462619	18.3999977111816	0.576087115013259	18.3999977111816	0.827206048787048	18.3999977111816	0.880712823776668	18.5	1.19463128568623	18.5	1.32759124632541	18.5999984741211	2.38257262223669	18.5999984741211	2.53169971960864
18.4000015258789	-0.057073189375842	18.4000015258789	0.228245313902569	18.5	0.573431202553365	18.5	0.578989812154611	18.5	0.830615975542059	18.5	0.885077520072372	18.6000022888184	1.19502721613935	18.6000022888184	1.3338096091426	18.7000007629395	2.38865042069665	18.7000007629395	2.54177379342019
18.5	-0.0640056569791341	18.5	0.229401656221476	18.5999984741211	0.573459163629195	18.5999984741211	0.581889872583051	18.5999984741211	0.832849644307316	18.5999984741211	0.889437488707253	18.7000007629395	1.19721445787945	18.7000007629395	1.34001797969177	18.7999992370605	2.39197962721755	18.7999992370605	2.55181587057743
18.5999984741211	-0.068583313358431	18.5999984741211	0.230557059559369	18.6999969482422	0.576569932211896	18.6999969482422	0.584787409271055	18.6999969482422	0.837405717178626	18.6999969482422	0.893792901030493	18.7999992370605	1.19453995163258	18.7999992370605	1.34621661066795	18.8999977111816	2.40059624012883	18.8999977111816	2.56182643518106
18.7000007629395	-0.071424355709496	18.7000007629395	0.23171156869915	18.7999992370605	0.575392584633846	18.7999992370605	0.587682534804056	18.7999992370605	0.835898171102599	18.7999992370605	0.898143927691	18.9000015258789	1.19776698631085	18.9000015258789	1.35240575325614	19	2.40598921813944	19	2.57180596621358
18.7999992370605	-0.0777780712714957	18.7999992370605	0.23286509632086	18.8999977111816	0.579722429783033	18.8999977111816	0.590575030500439	18.8999977111816	0.836533723873799	18.8999977111816	0.902490241495487	19	1.20557029089377	19	1.35858495052829	19.0999984741211	2.41053402882881	19.0999984741211	2.58175380090943
18.9000015258789	-0.0796509592373695	18.9000015258789	0.234017731192419	19	0.578756963006526	19	0.593465119235529	19	0.840928578492822	19	0.906832178797777	19.1000022888184	1.21208018893503	19.1000022888184	1.36475468915918	19.2000007629395	2.42061925094913	19.2000007629395	2.59167079653207
19	-0.077823080959206	19	0.235169386135431	19.0999984741211	0.58306211800118	19.0999984741211	0.596352582708097	19.0999984741211	0.843035666364813	19.0999984741211	0.911169413088015	19.2000007629395	1.21956256861722	19.2000007629395	1.37091451365362	19.2999992370605	2.43056379263817	19.2999992370605	2.60155629427165
19.0999984741211	-0.0751065977183316	19.0999984741211	0.236320105894193	19.1999969482422	0.588105837398871	19.1999969482422	0.599237533399742	19.1999969482422	0.848283164315035	19.1999969482422	0.915502114821719	19.2999992370605	1.22491656194597	19.2999992370605	1.37706467473138	19.3999977111816	2.43910543018228	19.3999977111816	2.61141077029922
19.2000007629395	-0.0718742001290593	19.2000007629395	0.237469935069582	19.2999992370605	0.592574916948251	19.2999992370605	0.602120083406696	19.2999992370605	0.853573053074797	19.2999992370605	0.919830453757776	19.4000015258789	1.23344776090289	19.4000015258789	1.38320542161405	19.5	2.44888345491017	19.5	2.62123469653279
19.2999992370605	-0.0694711407795694	19.2999992370605	0.2386187866951	19.3999977111816	0.597803303647197	19.3999977111816	0.605000014997059	19.3999977111816	0.862571241273145	19.3999977111816	0.924154104408794	19.5	1.24388702475426	19.5	1.38933630094727	19.5999984741211	2.4604528904747	19.5999984741211	2.63102742052684
19.4000015258789	-0.0636644480955511	19.4000015258789	0.23976674917832	19.5	0.601832271090643	19.5	0.607877550077886	19.5	0.871454909606655	19.5	0.928473401374531	19.6000022888184	1.25034797090302	19.6000022888184	1.39545779560105	19.7000007629395	2.46942325262535	19.7000007629395	2.64078978616297
19.5	-0.0594024535339486	19.5	0.240913735762246	19.5999984741211	0.604654578996815	19.5999984741211	0.610752471296008	19.5999984741211	0.879273446807929	19.5999984741211	0.932788019847456	19.7000007629395	1.25764374480514	19.7000007629395	1.40156945364273	19.7999992370605	2.4778976396592	19.7999992370605	2.65052114508588
19.5999984741211	-0.0549443192185208	19.5999984741211	0.242059791120768	19.6999969482422	0.609156042992254	19.6999969482422	0.613624890644259	19.6999969482422	0.88648623998597	19.6999969482422	0.93709812939406	19.7999992370605	1.26662940621554	19.7999992370605	1.40767152383244	19.8999977111816	2.48150329808595	19.8999977111816	2.66022196640962
19.7000007629395	-0.0532928197599176	19.7000007629395	0.243204959528152	19.7999992370605	0.613967227228386	19.7999992370605	0.61649491973178	19.7999992370605	0.890180482116193	19.7999992370605	0.941403898887838	19.9000015258789	1.27224347718948	19.9000015258789	1.41376425344385	20	2.4887309218675	20	2.66989271428786
19.7999992370605	-0.0505127873238962	19.7999992370605	0.244349154372295	19.8999977111816	0.617991650459771	19.8999977111816	0.61936234177225	19.8999977111816	0.894504908719682	19.8999977111816	0.945705004538381	20	1.28172096783146	20	1.41984719266849	20.0999984741211	2.49850707067799	20.0999984741211	2.67953274645325
19.9000015258789	-0.0523930262606882	19.9000015258789	0.245492463704384	20	0.623087107723222	20	0.622227377708639	20	0.897956998334848	20	0.950001779200506	20.1000022888184	1.28775462846443	20.1000022888184	1.42592082060153	20.2000007629395	2.50635539703671	20.2000007629395	2.6891428936347
20	-0.0466382011154565	20	0.246634801052872	20.0999984741211	0.63001224547952	20.0999984741211	0.625089811131705	20.0999984741211	0.90549724001994	20.0999984741211	0.954293899760116	20.2000007629395	1.29320389263376	20.2000007629395	1.43198468880569	20.2999992370605	2.51188985702902	20.2999992370605	2.69872251759223
20.0999984741211	-0.0437941839109044	20.0999984741211	0.247776210801645	20.1999969482422	0.6327256716595	20.1999969482422	0.62794975354763	20.1999969482422	0.908103205490988	20.1999969482422	0.958581534899295	20.2999992370605	1.29927981738274	20.2999992370605	1.43803904412263	20.3999977111816	2.51861495419871	20.3999977111816	2.70827208013169
20.2000007629395	-0.043311846467077	20.2000007629395	0.248916737192406	20.2999992370605	0.637462936679185	20.2999992370605	0.630807316080558	20.2999992370605	0.915382001272519	20.2999992370605	0.962864852610741	20.4000015258789	1.30720485088932	20.4000015258789	1.44408413189677	20.5	2.52366114519464	20.5	2.71779203817642
20.2999992370605	-0.0405415544910284	20.2999992370605	0.250056293964013	20.3999977111816	0.642146514256638	20.3999977111816	0.633662282901652	20.3999977111816	0.920422211068399	20.3999977111816	0.967143530792166	20.5	1.31192271000873	20.5	1.45011950583689	20.5999984741211	2.53165792530399	20.5999984741211	2.72728175948098
20.4000015258789	-0.0365259265645363	20.4000015258789	0.2511949688106	20.5	0.643439858722559	20.5	0.636514874020712	20.5	0.925732504702864	20.5	0.971417900562527	20.6000022888184	1.32025435536252	20.6000022888184	1.45614564129188	20.7000007629395	2.53525278508823	20.7000007629395	2.73674206182922
20.5	-0.0343703301050482	20.5	0.252332675611007	20.5999984741211	0.650062983876524	20.5999984741211	0.63936487393566	20.5999984741211	0.932465113805847	20.5999984741211	0.975687640492315	20.7000007629395	1.32483685032821	20.7000007629395	1.46216209337006	20.7999992370605	2.54037846421943	20.7999992370605	2.74617231694136
20.5999984741211	-0.0323112942169246	20.5999984741211	0.25346945856907	20.6999969482422	0.650499268041131	20.6999969482422	0.642212393668996	20.6999969482422	0.938952323625927	20.6999969482422	0.979952918383804	20.7999992370605	1.33063602605216	20.7999992370605	1.46816910695736	20.8999977111816	2.54519794939188	20.8999977111816	2.7555729793014
20.7000007629395	-0.0328410293832349	20.7000007629395	0.254605361747015	20.7999992370605	0.650541886457177	20.7999992370605	0.645057543862882	20.7999992370605	0.947911891240437	20.7999992370605	0.984213901364277	20.9000015258789	1.33239891238372	20.9000015258789	1.47416692547639	21	2.55184886280949	21	2.76494449823368
20.7999992370605	-0.0283927872542336	20.7999992370605	0.255740299233225	20.8999977111816	0.651774548560752	20.8999977111816	0.647900109610762	20.8999977111816	0.954044556910048	20.8999977111816	0.988470269068115	21	1.33411966202129	21	1.48015510612661	21.0999984741211	2.55755768005474	21.0999984741211	2.77428625178739
20.9000015258789	-0.0279732913213593	20.9000015258789	0.256874358366213	21	0.652317926185788	21	0.650740309940939	21	0.958719984791969	21	0.992722350831504	21.1000022888184	1.33727465078573	21.1000022888184	1.48613412054089	21.2000007629395	2.56385506196693	21.2000007629395	2.78359904498236
21	-0.0230997942098838	21	0.258007453373769	21.0999984741211	0.65233611815529	21.0999984741211	0.653577930320737	21.0999984741211	0.96104573152752	21.0999984741211	0.996969826901664	21.2000007629395	1.34258413230782	21.2000007629395	1.49210352730733	21.2999992370605	2.57653563360236	21.2999992370605	2.79288225932146
21.0999984741211	-0.0209646525745484	21.0999984741211	0.259139628280395	21.1999969482422	0.652977713194559	21.1999969482422	0.656413081290402	21.1999969482422	0.968289175360951	21.1999969482422	1.00121286420661	21.2999992370605	1.35093441684967	21.2999992370605	1.498063569398	21.3999977111816	2.58446801513401	21.3999977111816	2.80213634231572
21.2000007629395	-0.0164749522800776	21.2000007629395	0.260270926969552	21.2999992370605	0.657649741629029	21.2999992370605	0.659245873011495	21.2999992370605	0.978623455586785	21.2999992370605	1.00545162899219	21.4000015258789	1.35762895688458	21.4000015258789	1.50401448833312	21.5	2.58947435932532	21.5	2.81136173674423
21.2999992370605	-0.0115359193923723	21.2999992370605	0.261401263877715	21.3999977111816	0.657199048261646	21.3999977111816	0.662076091510942	21.3999977111816	0.985955734794516	21.3999977111816	1.009685802507	21.5	1.36392765824803	21.5	1.50995584477564	21.5999984741211	2.59308687531302	21.5999984741211	2.82055782991761
21.4000015258789	-0.0109281356290012	21.4000015258789	0.262530725989203	21.5	0.657388335252108	21.5	0.664903954865653	21.5	0.992084622453149	21.5	1.01391571242644	21.6000022888184	1.36549294763154	21.6000022888184	1.51588810667163	21.7000007629395	2.60040962137828	21.7000007629395	2.82972541430894
21.5	-0.0116388442984316	21.5	0.263659227879327	21.5999984741211	0.658815852206317	21.5999984741211	0.667729249474814	21.5999984741211	0.995540500050083	21.5999984741211	1.01814104066499	21.7000007629395	1.37239294679966	21.7000007629395	1.52181083606192	21.7999992370605	2.60772083423672	21.7999992370605	2.83886388107081
21.5999984741211	-0.0142754161161065	21.5999984741211	0.264786813393965	21.6999969482422	0.660150785982296	21.6999969482422	0.670552085398518	21.6999969482422	1.0041565623651	21.6999969482422	1.02236195328017	21.7999992370605	1.3804758125616	21.7999992370605	1.52772427401981	21.8999977111816	2.61579741291825	21.8999977111816	2.84797367074287
21.7000007629395	-0.0106206477803426	21.7000007629395	0.265913526238522	21.7999992370605	0.663761010288908	21.7999992370605	0.673372572319817	21.7999992370605	1.01063851989329	21.7999992370605	1.02657861565088	21.9000015258789	1.38533451351213	21.9000015258789	1.53362866017815	22	2.62278539901763	22	2.8570552192071
21.7999992370605	-0.00639249696450861	21.7999992370605	0.267039281196141	21.8999977111816	0.663375362650186	21.8999977111816	0.676190497195075	21.8999977111816	1.01569624845615	21.8999977111816	1.03079071068777	22	1.38967809482256	22	1.53952355863649	22.0999984741211	2.63405568371672	22.0999984741211	2.86610792333477
21.9000015258789	-0.00919413137035008	21.9000015258789	0.268164164898362	22	0.661729356977048	22	0.679006077153943	22	1.01792004584604	22	1.03499856435756	22.1000022888184	1.39862100973005	22.1000022888184	1.54540943351688	22.2000007629395	2.64176649041838	22.2000007629395	2.8751325632503
22	-0.00849393894441164	22	0.269288092266601	22.0999984741211	0.665280781999172	22.0999984741211	0.681819099523433	22.0999984741211	1.02037718126121	22.0999984741211	1.03920186023325	22.2000007629395	1.40499874855141	22.2000007629395	1.55128585020372	22.2999992370605	2.64760571145962	22.2999992370605	2.88412853960811
22.0999984741211	-0.000882193117831775	22.0999984741211	0.270411106968815	22.1999969482422	0.667654726196815	22.1999969482422	0.684629673885574	22.1999969482422	1.02333418376566	22.1999969482422	1.04340076350645	22.2999992370605	1.40705114170123	22.2999992370605	1.55715304806369	22.3999977111816	2.65664269027639	22.3999977111816	2.89309628608776
22.2000007629395	0.000687088723680063	22.2000007629395	0.271533252533059	22.2999992370605	0.665492945934602	22.2999992370605	0.687437909446996	22.2999992370605	1.02713843090896	22.2999992370605	1.04759543869366	22.4000015258789	1.41262113879748	22.4000015258789	1.56301126485201	22.5	2.66184905835416	22.5	2.9020362317105
22.2999992370605	0.000350785767295747	22.2999992370605	0.272654444087727	22.3999977111816	0.670960034996824	22.3999977111816	0.69024359408947	22.3999977111816	1.03556215148274	22.3999977111816	1.05178557035886	22.5	1.41686420379665	22.5	1.56886006807283	22.5999984741211	2.66753156420509	22.5999984741211	2.91094778212943
22.4000015258789	0.00295096449644916	22.4000015258789	0.273774767912995	22.5	0.676854952087524	22.5	0.69304694399951	22.5	1.03770808134414	22.5	1.05597148276902	22.6000022888184	1.41986838519733	22.6000022888184	1.57469991837988	22.7000007629395	2.67654380374097	22.7000007629395	2.91983170582252
22.5	0.00571666085306788	22.5	0.274894139401101	22.5999984741211	0.679671323386174	22.5999984741211	0.695847747427929	22.5999984741211	1.0390037362331	22.5999984741211	1.06015286114706	22.7000007629395	1.42902294058968	22.7000007629395	1.58053038463362	22.7999992370605	2.68074876043647	22.7999992370605	2.92868741277556
22.5999984741211	0.00956885701725696	22.5999984741211	0.276012601936606	22.6999969482422	0.684127791690116	22.6999969482422	0.698646113480777	22.6999969482422	1.04223948855088	22.6999969482422	1.06432986982315	22.7999992370605	1.43365983813692	22.7999992370605	1.58635170414913	22.8999977111816	2.68542829421403	22.8999977111816	2.93751532989099
22.7000007629395	0.0120564849030416	22.7000007629395	0.277130198870458	22.7999992370605	0.68235438533975	22.7999992370605	0.701442150901849	22.7999992370605	1.04594905529484	22.7999992370605	1.06850267245589	22.9000015258789	1.43758553529642	22.9000015258789	1.59216411282343	23	2.69470602274396	23	2.94631587955715
22.7999992370605	0.0123499969295153	22.7999992370605	0.278246845676213	22.8999977111816	0.680584811022527	22.8999977111816	0.704235648490684	22.8999977111816	1.05320582573768	22.8999977111816	1.07267095525403	23	1.44373772687413	23	1.59796718154352	23.0999984741211	2.70066918572047	23.0999984741211	2.95508847729988
22.9000015258789	0.0129416979661983	22.9000015258789	0.279362628285488	23	0.684641707212904	23	0.707026821490121	23	1.06050047857843	23	1.07683504079361	23.1000022888184	1.44648857831999	23.1000022888184	1.6037613673621	23.2000007629395	2.70517599232699	23.2000007629395	2.96383387909735
23	0.0140165207858445	23	0.280477462309078	23.0999984741211	0.687189648200729	23.0999984741211	0.709815459071041	23.0999984741211	1.06281075805964	23.0999984741211	1.08099461593889	23.2000007629395	1.45246412050437	23.2000007629395	1.60954624251199	23.2999992370605	2.712762052588	23.2999992370605	2.9725515041403
23.0999984741211	0.0161833413139902	23.0999984741211	0.281591391062716	23.1999969482422	0.688799146492784	23.1999969482422	0.71260166986588	23.1999969482422	1.06913343011274	23.1999969482422	1.0851498441631	23.2999992370605	1.45998587339818	23.2999992370605	1.61532204245372	23.3999977111816	2.72076382383239	23.3999977111816	2.98124177268038
23.2000007629395	0.0182937971321735	23.2000007629395	0.282704457723409	23.2999992370605	0.694987854290957	23.2999992370605	0.715385562134944	23.2999992370605	1.07446937550776	23.2999992370605	1.08930088827142	23.4000015258789	1.46232821164358	23.4000015258789	1.62108900124088	23.5	2.72671986244222	23.5	2.98990510052598
23.2999992370605	0.0219419582726914	23.2999992370605	0.283816578107391	23.3999977111816	0.695210337344179	23.3999977111816	0.718166925599114	23.3999977111816	1.07684471619723	23.3999977111816	1.09344743610877	23.5	1.4669831739684	23.5	1.62684669311714	23.5999984741211	2.73484410612764	23.5999984741211	2.99854091232287
23.4000015258789	0.0203805000146531	23.4000015258789	0.284927837797995	23.5	0.695203979382313	23.5	0.720945974571254	23.5	1.08247795961506	23.5	1.0975898085953	23.6000022888184	1.46958661106419	23.6000022888184	1.63259557156258	23.7000007629395	2.74242316625168	23.7000007629395	3.00714995226871
23.5	0.021609014213027	23.5	0.286038152748138	23.5999984741211	0.696162089837344	23.5999984741211	0.723722499138119	23.5999984741211	1.08334555571128	23.5999984741211	1.10172769423293	23.7000007629395	1.47343732788886	23.7000007629395	1.63833521215623	23.7999992370605	2.74807025602149	23.7999992370605	3.015731648618
23.5999984741211	0.017037013612935	23.5999984741211	0.287147566098016	23.6999969482422	0.693526041436598	23.6999969482422	0.726496607460373	23.6999969482422	1.08341328769075	23.6999969482422	1.10586125561999	23.7999992370605	1.47969941921292	23.7999992370605	1.64406584851883	23.8999977111816	2.75492092597233	23.8999977111816	3.02428641507768
23.7000007629395	0.0145820937987082	23.7000007629395	0.288256120849666	23.7999992370605	0.696373009841409	23.7999992370605	0.729268407328172	23.7999992370605	1.08560371888507	23.7999992370605	1.10999065471337	23.9000015258789	1.48598868995396	23.9000015258789	1.64978771287524	24	2.75900274410469	24	3.03281466098125
23.7999992370605	0.0171630428130811	23.7999992370605	0.289363733160614	23.8999977111816	0.699695278455692	23.8999977111816	0.732037689375888	23.8999977111816	1.08918262105544	23.8999977111816	1.11411558098631	24	1.49302413593978	24	1.65550038279978	24.0999984741211	2.76948355758032	24.0999984741211	3.0413158199452
23.9000015258789	0.0230767879284031	23.9000015258789	0.290470488267325	24	0.705293905266444	24	0.734804666985579	24	1.0918284854888	24	1.11823635366021	24.1000022888184	1.50759069991909	24.1000022888184	1.66120430822809	24.2000007629395	2.77562568854592	24.2000007629395	3.04979062383706
24	0.0241179229378758	24	0.291576302463461	24.0999984741211	0.711816122980963	24.0999984741211	0.737569131155907	24.0999984741211	1.09872621241902	24.0999984741211	1.12235266285707	24.2000007629395	1.5174260127169	24.2000007629395	1.66689906805955	24.2999992370605	2.79045673849032	24.2999992370605	3.05823851038663
24.0999984741211	0.0309325941889256	24.0999984741211	0.292681218714398	24.1999969482422	0.715783457111684	24.1999969482422	0.740331189577831	24.1999969482422	1.10599170658588	24.1999969482422	1.12646467035045	24.2999992370605	1.52652310899066	24.2999992370605	1.67258489408972	24.3999977111816	2.79391023885	24.3999977111816	3.06665988683609
24.2000007629395	0.0329612891382567	24.2000007629395	0.293785279847913	24.2999992370605	0.721026782871377	24.2999992370605	0.743090949573411	24.2999992370605	1.11968402827733	24.2999992370605	1.13057253725284	24.4000015258789	1.52930389088215	24.4000015258789	1.6782620167293	24.5	2.79954453143546	24.5	3.07505515612124
24.2999992370605	0.0392866338388558	24.2999992370605	0.294888402361453	24.3999977111816	0.719778316743941	24.3999977111816	0.745848202686558	24.3999977111816	1.12172801682573	24.3999977111816	1.13467595465679	24.5	1.53154482965147	24.5	1.68393001685747	24.5999984741211	2.81364747783482	24.5999984741211	3.08342376068296
24.4000015258789	0.0405447450848442	24.4000015258789	0.295990671146025	24.5	0.720371107409846	24.5	0.74860316137258	24.5	1.12250579815918	24.5	1.1387752401193	24.6000022888184	1.53818474542186	24.6000022888184	1.68958934089346	24.7000007629395	2.82495586631558	24.7000007629395	3.09176642168416
24.5	0.0415158654095649	24.5	0.297092002834658	24.5999984741211	0.724291171498407	24.5999984741211	0.751355617538103	24.5999984741211	1.12763912335868	24.5999984741211	1.14287008537829	24.7000007629395	1.54866206345287	24.7000007629395	1.69523957103122	24.7999992370605	2.836970231956	24.7999992370605	3.10008258506155
24.5999984741211	0.0439303137372917	24.5999984741211	0.298192440218625	24.6999969482422	0.727219483511362	24.6999969482422	0.75410567840643	24.6999969482422	1.13131274274656	24.6999969482422	1.14696065136392	24.7999992370605	1.55692181652375	24.7999992370605	1.70088093725575	24.8999977111816	2.85020216686007	24.8999977111816	3.10837265171195
24.7000007629395	0.0463293814100325	24.7000007629395	0.299292025952158	24.7999992370605	0.730578325533315	24.7999992370605	0.756853450833576	24.7999992370605	1.139622511585	24.7999992370605	1.15104709834869	24.9000015258789	1.56781604966545	24.9000015258789	1.70651366817801	25	2.86200086427107	25	3.11663701829339
24.7999992370605	0.0493532968994259	24.7999992370605	0.300390676871247	24.8999977111816	0.735429166054018	24.8999977111816	0.759598727269053	24.8999977111816	1.14851865961009	24.8999977111816	1.15512911903605	25	1.57415075354675	25	1.7121373479565	25.0999984741211	2.87146198438222	25.0999984741211	3.12487513594585
24.9000015258789	0.0576606823906332	24.9000015258789	0.301488477522852	25	0.735494047436077	25	0.762341719245461	25	1.1525666012858	25	1.15920702932729	25.1000022888184	1.57764686385781	25.1000022888184	1.71775241940012	25.2000007629395	2.88324174920035	25.2000007629395	3.13308771459333
25	0.0588255679485883	25	0.302585344877998	25.0999984741211	0.738798575032888	25.0999984741211	0.765082219570174	25.0999984741211	1.15545989456859	25.0999984741211	1.16328052256787	25.2000007629395	1.58104657157764	25.2000007629395	1.7233584673301	25.2999992370605	2.89182408064426	25.2999992370605	3.14127420881796
25.0999984741211	0.0593697822141621	25.0999984741211	0.303681321554567	25.1999969482422	0.737943560248823	25.1999969482422	0.767820334948585	25.1999969482422	1.15924641282163	25.1999969482422	1.16734975884892	25.2999992370605	1.58467804028351	25.2999992370605	1.72895572057406	25.3999977111816	2.90275590358397	25.3999977111816	3.14943501327232
25.2000007629395	0.0607081750886209	25.2000007629395	0.304776450033954	25.2999992370605	0.740304228253081	25.2999992370605	0.77055617181961	25.2999992370605	1.16383166792912	25.2999992370605	1.1714148976074	25.4000015258789	1.58917324824779	25.4000015258789	1.73454440594893	25.5	2.91240151407601	25.5	3.1575705184367
25.2999992370605	0.062000026036003	25.2999992370605	0.305870647489329	25.3999977111816	0.741421107059068	25.3999977111816	0.773289523533917	25.3999977111816	1.17025417102104	25.3999977111816	1.17547563314927	25.5	1.5902369729356	25.5	1.7401241108583	25.5999984741211	2.92073678624183	25.5999984741211	3.16568018401676
25.4000015258789	0.0626103125341615	25.4000015258789	0.306963998116666	25.5	0.742372500014426	25.5	0.776020600704875	25.5	1.17127729788899	25.5	1.17953227972875	25.6000022888184	1.58823000483062	25.6000022888184	1.74569527476231	25.7000007629395	2.93183565734034	25.7000007629395	3.1737647088752
25.5	0.0609985076771409	25.5	0.308056419226348	25.5999984741211	0.741398433940958	25.5999984741211	0.778749197042717	25.5999984741211	1.17082966326689	25.5999984741211	1.18358453229047	25.7000007629395	1.59241860387283	25.7000007629395	1.75125748635848	25.7999992370605	2.95013622017177	25.7999992370605	3.18182355548531
25.5999984741211	0.0585357711843244	25.5999984741211	0.309147953267287	25.6999969482422	0.745258650697906	25.6999969482422	0.781475418841009	25.6999969482422	1.17623141102467	25.6999969482422	1.18763255009098	25.7999992370605	1.60202875728737	25.7999992370605	1.75681097204394	25.8999977111816	2.96105910801089	25.8999977111816	3.18985711275423
25.7000007629395	0.0592366281198338	25.7000007629395	0.310238642548617	25.7999992370605	0.750367892982467	25.7999992370605	0.784199372029209	25.7999992370605	1.18645005248891	25.7999992370605	1.19167649173602	25.9000015258789	1.60326216718022	25.9000015258789	1.76235595686299	26	2.97331193334867	26	3.19786576510865
25.7999992370605	0.0642826733110269	25.7999992370605	0.311328404579193	25.8999977111816	0.751232370804246	25.8999977111816	0.786920850855723	25.8999977111816	1.19085983721561	25.8999977111816	1.19571605312575	26	1.60322557262953	26	1.76789203144649	26.0999984741211	2.98498186110282	26.0999984741211	3.20584898066503
25.9000015258789	0.0615368699818646	25.9000015258789	0.312417323221926	26	0.749062727536511	26	0.789640065019191	26	1.19267325395322	26	1.19975154687593	26.1000022888184	1.60607777843416	26.1000022888184	1.77341963181929	26.2000007629395	2.99446772851934	26.2000007629395	3.21380744737434
26	0.0597191300785198	26	0.31350531611961	26.0999984741211	0.752078047591567	26.0999984741211	0.792356809126029	26.0999984741211	1.19773203656678	26.0999984741211	1.20378266952206	26.2000007629395	1.61279296917564	26.2000007629395	1.77893834989613	26.2999992370605	3.00770138776988	26.2999992370605	3.22174063668761
26.0999984741211	0.058260967048227	26.0999984741211	0.31459242554531	26.1999969482422	0.754179070128885	26.1999969482422	0.795071189008221	26.1999969482422	1.2019274442946	26.1999969482422	1.20780957945371	26.2999992370605	1.61740415175063	26.2999992370605	1.78444841030495	26.3999977111816	3.01953400887032	26.3999977111816	3.22964893103831
26.1999969482422	0.058250754808796	26.1999969482422	0.315678652216649	26.2999954223633	0.757914718429674	26.2999954223633	0.797783206723411	26.2999954223633	1.20829891825633	26.2999954223633	1.21183228109905	26.3999977111816	1.62143499649665	26.3999977111816	1.78994982663062	26.4999961853027	3.0316202827089	26.4999961853027	3.23753240855314
26.3000030517578	0.0595439893877483	26.3000030517578	0.316764079623531	26.4000015258789	0.760888906896071	26.4000015258789	0.800493070971118	26.4000015258789	1.21185239180068	26.4000015258789	1.21585108529228	26.5000038146973	1.62513650673736	26.5000038146973	1.79544303118074	26.6000022888184	3.04419286874054	26.6000022888184	3.24539174575617
26.4000015258789	0.0610247785216416	26.4000015258789	0.317848542869511	26.5	0.762370558913972	26.5	0.803200370338362	26.5	1.2177925213964	26.5	1.2198653832435	26.6000022888184	1.62967521956762	26.6000022888184	1.80092719935363	26.7000007629395	3.0553433154264	26.7000007629395	3.25322582112516
26.5	0.0633139853107423	26.5	0.31893212551062	26.5999984741211	0.76499132619665	26.5999984741211	0.80590531370113	26.5999984741211	1.21909450513886	26.5999984741211	1.22387548609346	26.7000007629395	1.62980319459075	26.7000007629395	1.80640276407286	26.7999992370605	3.06870492327744	26.7999992370605	3.26103531258298
26.5999984741211	0.0632329123454838	26.5999984741211	0.320014828262197	26.6999969482422	0.764265465340941	26.6999969482422	0.808607903110032	26.6999969482422	1.2213610988756	26.6999969482422	1.22788139822626	26.7999992370605	1.63763464328076	26.7999992370605	1.81186973883932	26.8999977111816	3.08211288460097	26.8999977111816	3.26882029728497
26.6999969482422	0.062361752608922	26.6999969482422	0.321096651839011	26.7999954223633	0.766957293776613	26.7999954223633	0.811308140613922	26.7999954223633	1.22627935955916	26.7999954223633	1.23188312402149	26.8999977111816	1.64602935736002	26.8999977111816	1.81732813713302	26.9999961853027	3.08952364191919	26.9999961853027	3.27658085214571
26.8000030517578	0.0648913135601106	26.8000030517578	0.322177679392594	26.9000015258789	0.773854782194576	26.9000015258789	0.814006234005945	26.9000015258789	1.2337825585646	26.9000015258789	1.23588097268777	27.0000038146973	1.6537248684408	27.0000038146973	1.82277838788256	27.1000022888184	3.09958713659125	27.1000022888184	3.28431764314716
26.9000015258789	0.0684888289088121	26.9000015258789	0.323257746694976	27	0.776528601744758	27	0.816701773660334	27	1.23806964027517	27	1.23987433860979	27.1000022888184	1.66057141018518	27.1000022888184	1.82821967293565	27.2000007629395	3.11259400762265	27.2000007629395	3.29202956626129
27	0.0711324500070987	27	0.324336936963549	27.0999984741211	0.780742098306291	27.0999984741211	0.819394967545943	27.0999984741211	1.24053230771096	27.0999984741211	1.24386353130599	27.2000007629395	1.66572184821689	27.2000007629395	1.83365242183211	27.2999992370605	3.11663699951805	27.2999992370605	3.29971728884796
27.0999984741211	0.0718139040218375	27.0999984741211	0.325415250910812	27.1999969482422	0.782676458527021	27.1999969482422	0.822085817704638	27.1999969482422	1.24475727859954	27.1999969482422	1.24784855513775	27.2999992370605	1.66645158015581	27.2999992370605	1.83907664796881	27.3999977111816	3.12148285358217	27.3999977111816	3.30738088636675
27.1999969482422	0.0711313230740416	27.1999969482422	0.326492689248697	27.2999954223633	0.782968411484035	27.2999954223633	0.824774326176545	27.2999954223633	1.24620964061523	27.2999954223633	1.25182941446194	27.3999977111816	1.66656726361362	27.3999977111816	1.84449236472193	27.4999961853027	3.12704819785176	27.4999961853027	3.31502043479165
27.3000030517578	0.0724817278123737	27.3000030517578	0.327569334791738	27.4000015258789	0.785267991032924	27.4000015258789	0.827460699852392	27.4000015258789	1.24201879508473	27.4000015258789	1.25580641687498	27.5000038146973	1.67026085257567	27.5000038146973	1.84989999766772	27.6000022888184	3.13607104251696	27.6000022888184	3.32263658980214
27.4000015258789	0.0700662334620574	27.4000015258789	0.328645023977737	27.5	0.788390806131247	27.5	0.830144530885881	27.5	1.24663406455875	27.5	1.25977895991959	27.6000022888184	1.67583456831017	27.6000022888184	1.85529873505302	27.7000007629395	3.14500876123839	27.7000007629395	3.33022826457258
27.5	0.0696777264811317	27.5	0.329719839686821	27.5999984741211	0.79461164812983	27.5999984741211	0.832826026342695	27.5999984741211	1.2488229535611	27.5999984741211	1.26374735150039	27.7000007629395	1.68602870048471	27.7000007629395	1.86068900306063	27.7999992370605	3.15083548238545	27.7999992370605	3.33779611604392
27.5999984741211	0.0710438740698009	27.5999984741211	0.330793782628667	27.6999969482422	0.800332190289737	27.6999969482422	0.835505188256018	27.6999969482422	1.25241716150049	27.6999969482422	1.26771159595617	27.7999992370605	1.69201378192975	27.7999992370605	1.86607081498441	27.8999977111816	3.1561661057367	27.8999977111816	3.34534021897793
27.6999969482422	0.0751379922858177	27.6999969482422	0.331866853512386	27.7999954223633	0.804437970997242	27.7999954223633	0.838182018657306	27.7999954223633	1.25553997863426	27.7999954223633	1.27167169762121	27.8999977111816	1.6984141071116	27.8999977111816	1.87144418409775	27.9999961853027	3.16026006045558	27.9999961853027	3.35286064790263
27.8000030517578	0.0748683342499135	27.8000030517578	0.332939134816885	27.9000015258789	0.807439231036369	27.9000015258789	0.84085672353881	27.9000015258789	1.25737715204014	27.9000015258789	1.27562796248815	28.0000038146973	1.70099853083138	28.0000038146973	1.87680953265102	28.1000022888184	3.1657767584702	28.1000022888184	3.36035804818607
27.9000015258789	0.0756488135602922	27.9000015258789	0.33401046364304	28	0.808932072094649	28	0.843528896825995	28	1.26050213102644	28	1.27957979124128	28.1000022888184	1.70685280206908	28.1000022888184	1.88216605524035	28.2000007629395	3.17522077764716	28.2000007629395	3.36783134995323
28	0.0787774781056214	28	0.335080922535089	28.0999984741211	0.815635314322208	28.0999984741211	0.846198744685315	28.0999984741211	1.26679607070582	28.0999984741211	1.28352749017986	28.2000007629395	1.71266666596421	28.2000007629395	1.88751417393604	28.2999992370605	3.18026247806392	28.2999992370605	3.37528119990641
28.0999984741211	0.0773261129879756	28.0999984741211	0.336150512199899	28.1999969482422	0.817371806457231	28.1999969482422	0.848866269141332	28.1999969482422	1.27228919701975	28.1999969482422	1.28747106362019	28.2999992370605	1.718474285708	28.2999992370605	1.89285390244852	28.3999977111816	3.18438721915754	28.3999977111816	3.38270767164673
28.1999969482422	0.0733720910347984	28.1999969482422	0.337219233343777	28.2999954223633	0.817473786266419	28.2999954223633	0.851531472216891	28.2999954223633	1.2760364856822	28.2999954223633	1.29141051587411	28.3999977111816	1.72298760942795	28.3999977111816	1.89818525407605	28.4999961853027	3.18841915642224	28.4999961853027	3.3901108385456
28.3000030517578	0.0732344544821899	28.3000030517578	0.338287168096405	28.4000015258789	0.822469168199859	28.4000015258789	0.854194559009693	28.4000015258789	1.2818036015251	28.4000015258789	1.29534615133886	28.5000038146973	1.73014114435955	28.5000038146973	1.90350864776011	28.6000022888184	3.19801715329868	28.6000022888184	3.39749133591405
28.4000015258789	0.0727336387690229	28.4000015258789	0.339354154202388	28.5	0.821679407084048	28.5	0.856855125209286	28.5	1.28481762166393	28.5	1.29927737382394	28.6000022888184	1.73588162973283	28.6000022888184	1.90882328438746	28.7000007629395	3.21381534257944	28.7000007629395	3.40484811056535
28.5	0.0708419501261233	28.5	0.340420273896594	28.5999984741211	0.823071776218967	28.5999984741211	0.859513376086828	28.5999984741211	1.28976284863984	28.5999984741211	1.30320448803161	28.7000007629395	1.74481768759961	28.7000007629395	1.91412958349618	28.7999992370605	3.22597496196249	28.7999992370605	3.41218179912481
28.5999984741211	0.0748984131450925	28.5999984741211	0.341485527882644	28.6999969482422	0.827890875535559	28.6999969482422	0.862169313658316	28.6999969482422	1.29404051324309	28.6999969482422	1.30712749825585	28.7999992370605	1.74734925825214	28.7999992370605	1.91942755816712	28.8999977111816	3.23608491111918	28.8999977111816	3.41949247405309
28.6999969482422	0.0753345480243297	28.6999969482422	0.342549916863589	28.7999954223633	0.832219509967217	28.7999954223633	0.864822939938043	28.7999954223633	1.29992771205707	28.7999954223633	1.31104640877175	28.8999977111816	1.75072919774175	28.8999977111816	1.92471722146071	28.9999961853027	3.24667868163124	28.9999961853027	3.42678020716575
28.8000030517578	0.0770132165480391	28.8000030517578	0.34361352265068	28.9000015258789	0.833731468947008	28.9000015258789	0.867474458960491	28.9000015258789	1.30551518119137	28.9000015258789	1.31496152235134	29.0000038146973	1.75157978157858	29.0000038146973	1.92999898904309	29.1000022888184	3.25490626827741	29.1000022888184	3.43404562401077
28.9000015258789	0.0782619776373394	28.9000015258789	0.344676183662406	29	0.836756495302325	29	0.870123468321594	29	1.30757612011257	29	1.31887224595532	29.1000022888184	1.75748470040708	29.1000022888184	1.93527206805024	29.2000007629395	3.26396881172423	29.2000007629395	3.44128768794835
29	0.0781153644884398	29	0.345737981774788	29.0999984741211	0.84029537546121	29.0999984741211	0.872770172402216	29.0999984741211	1.31079050957851	29.0999984741211	1.32277888269651	29.2000007629395	1.76466423231614	29.2000007629395	1.9405368747403	29.2999992370605	3.27033864632995	29.2999992370605	3.44850702566576
29.0999984741211	0.0811655730649363	29.0999984741211	0.346798917688585	29.1999969482422	0.842640020168801	29.1999969482422	0.875414573208657	29.1999969482422	1.31612760899225	29.1999969482422	1.32668143684583	29.2999992370605	1.77248488687928	29.2999992370605	1.94579342209245	29.3999977111816	3.27493914745537	29.3999977111816	3.45570370848145
29.1999969482422	0.0837177718285602	29.1999969482422	0.347858992103983	29.2999954223633	0.84708330729336	29.2999954223633	0.878056672745488	29.2999954223633	1.32025211356267	29.2999954223633	1.33057991266977	29.3999977111816	1.77762307292323	29.3999977111816	1.95104172306566	29.4999961853027	3.27926767146073	29.4999961853027	3.46287780749086
29.3000030517578	0.0884204878602759	29.3000030517578	0.348918286500594	29.4000015258789	0.846197933083204	29.4000015258789	0.880696674331739	29.4000015258789	1.32472899180902	29.4000015258789	1.33447461139885	29.5000038146973	1.7841147248846	29.5000038146973	1.95628219007645	29.6000022888184	3.28211232664671	29.6000022888184	3.47002993834113
29.4000015258789	0.0875719159557775	29.4000015258789	0.349976639951873	29.5	0.845932076247664	29.5	0.883334177160975	29.5	1.33008008410889	29.5	1.33836494304329	29.6000022888184	1.79084703480839	29.6000022888184	1.96151403646127	29.7000007629395	3.28985449395987	29.7000007629395	3.47715908042647
29.5	0.0888720852544793	29.5	0.351034134001936	29.5999984741211	0.848640767424513	29.5999984741211	0.885969384724127	29.5999984741211	1.33280019322501	29.5999984741211	1.34225120913541	29.7000007629395	1.79847991833867	29.7000007629395	1.96673767522407	29.7999992370605	3.30224596118751	29.7999992370605	3.48426585066673
29.5999984741211	0.086135563591597	29.5999984741211	0.352090769348688	29.6999969482422	0.851758531100131	29.6999969482422	0.88860229901888	29.6999969482422	1.34081418562073	29.6999969482422	1.34613341392388	29.7999992370605	1.8038244635527	29.7999992370605	1.97195311924329	29.8999977111816	3.31369547681334	29.8999977111816	3.49135031927289
29.6999969482422	0.087726903145267	29.6999969482422	0.353146546689459	29.7999954223633	0.857349219610114	29.7999954223633	0.891232922041203	29.7999954223633	1.34697660784514	29.7999954223633	1.35001156165295	29.8999977111816	1.80715533131297	29.8999977111816	1.97716038137733	29.9999961853027	3.32552164749995	29.9999961853027	3.49841255623677
29.8000030517578	0.0917223229089359	29.8000030517578	0.354201547173563	29.9000015258789	0.85765081950376	29.9000015258789	0.893861456227073	29.9000015258789	1.34856126770774	29.9000015258789	1.35388595198244	30.0000038146973	1.81088646767057	30.0000038146973	1.98235987081865	30.1000022888184	3.34073584941962	30.1000022888184	3.50545316761136
29.9000015258789	0.089317353070328	29.9000015258789	0.355255610526764	30	0.860682826744778	30	0.896487502511149	30	1.35515745752218	30	1.35775599799905	30.1000022888184	1.81677354152544	30.1000022888184	1.98755080705579	30.2000007629395	3.34833825751775	30.2000007629395	3.51247114871033
30	0.0900135415377008	30	0.356308817962616	30.0999984741211	0.860589739997522	30.0999984741211	0.899111263500571	30.0999984741211	1.3613832521105	30.0999984741211	1.36162199966278	30.2000007629395	1.81529308625886	30.2000007629395	1.99273359986407	30.2999992370605	3.35169886961194	30.2999992370605	3.51946710684033
30.0999984741211	0.0941694478706268	30.0999984741211	0.357361170176177	30.1999969482422	0.858767734625872	30.1999969482422	0.90173274118446	30.1999969482422	1.36269900393654	30.1999969482422	1.36548396120019	30.2999992370605	1.81621225335948	30.2999992370605	1.9979082620221	30.3999977111816	3.35484421559613	30.3999977111816	3.52644111112408
30.1999969482422	0.0935983670733549	30.1999969482422	0.358412667861932	30.2999954223633	0.859443515599196	30.2999954223633	0.904351937550232	30.2999954223633	1.3614993731162	30.2999954223633	1.36934188683343	30.3999977111816	1.81601055755982	30.3999977111816	2.00307480628865	30.4999961853027	3.36045263755113	30.4999961853027	3.533393230469
30.3000030517578	0.0929675538654919	30.3000030517578	0.359463391840232	30.4000015258789	0.86054460057494	30.4000015258789	0.906969054154663	30.4000015258789	1.35738360616233	30.4000015258789	1.3731960746598	30.5000038146973	1.82456416545119	30.5000038146973	2.00823363865743	30.6000022888184	3.37020723684509	30.6000022888184	3.54032406113233
30.4000015258789	0.0878093029969023	30.4000015258789	0.360513182486502	30.5	0.867563261609575	30.5	0.909583693665958	30.5	1.36293062976165	30.5	1.37704594082641	30.6000022888184	1.83187344553971	30.6000022888184	2.01338398472109	30.7000007629395	3.37803387213808	30.7000007629395	3.54723261413324
30.5	0.0913506175775183	30.5	0.361562120685074	30.5999984741211	0.872502729564076	30.5999984741211	0.912196057811316	30.5999984741211	1.37143234857922	30.5999984741211	1.38089178372919	30.7000007629395	1.83640949558139	30.7000007629395	2.01852625105171	30.7999992370605	3.39025664208566	30.7999992370605	3.55411948747587
30.5999984741211	0.0907542671920964	30.5999984741211	0.362610207128164	30.6999969482422	0.875375530215024	30.6999969482422	0.914806148571348	30.6999969482422	1.37592780543127	30.6999969482422	1.3847336075727	30.7999992370605	1.84400968298542	30.7999992370605	2.023660450329	30.8999977111816	3.39493599994694	30.8999977111816	3.56098474919392
30.6999969482422	0.0927044191894311	30.6999969482422	0.363657442507425	30.7999954223633	0.879114341303648	30.7999954223633	0.917413967924969	30.7999954223633	1.38102702438118	30.7999954223633	1.38857141655708	30.8999977111816	1.84525314525308	30.8999977111816	2.02878659521295	30.9999961853027	3.40066447436675	30.9999961853027	3.56782846710828
30.8000030517578	0.0931188015729276	30.8000030517578	0.364703907315573	30.9000015258789	0.879853982493842	30.9000015258789	0.920019716553587	30.9000015258789	1.38054033180106	30.9000015258789	1.39240550722528	31.0000038146973	1.84574487966529	31.0000038146973	2.03390508852373	31.1000022888184	3.4051771481445	31.1000022888184	3.57465122851383
30.9000015258789	0.0916395932235901	30.9000015258789	0.365749442575058	31	0.879722091687654	31	0.922622998851435	31	1.3819612991856	31	1.39623529876886	31.1000022888184	1.84840938008529	31.1000022888184	2.03901516191047	31.2000007629395	3.41130611269818	31.2000007629395	3.58145205980503
31	0.088156783454906	31	0.366794128842322	31.0999984741211	0.88044408998303	31.0999984741211	0.925224015669611	31.0999984741211	1.38610217805035	31.0999984741211	1.40006108802784	31.2000007629395	1.8563627527501	31.2000007629395	2.04411721844879	31.2999992370605	3.41979701585751	31.2999992370605	3.58823154949069
31.0999984741211	0.0896995039738613	31.0999984741211	0.36783796680675	31.1999969482422	0.883323875767928	31.1999969482422	0.927822768980265	31.1999969482422	1.3903536976668	31.1999969482422	1.40388287918487	31.2999992370605	1.86628938929698	31.2999992370605	2.0492112707023	31.3999977111816	3.42481238072014	31.3999977111816	3.59498976454769
31.1999969482422	0.0929151125756107	31.1999969482422	0.368880957157078	31.2999954223633	0.890061823498399	31.2999954223633	0.930419260753863	31.2999954223633	1.39916899723266	31.2999954223633	1.40770067641825	31.3999977111816	1.87181603195313	31.3999977111816	2.05429733148265	31.4999961853027	3.430959036893	31.4999961853027	3.60172677174373
31.3000030517578	0.0993172172684353	31.3000030517578	0.369923180057247	31.4000015258789	0.890698889361374	31.4000015258789	0.933013690800262	31.4000015258789	1.40293433725674	31.4000015258789	1.41151477472466	31.5000038146973	1.87621740242321	31.5000038146973	2.05937580045546	31.6000022888184	3.43576585588835	31.6000022888184	3.60844314922094
31.4000015258789	0.0994655476406479	31.4000015258789	0.370964477176291	31.5	0.893984190276569	31.5	0.935605665232242	31.5	1.40299330432208	31.5	1.41532459631032	31.6000022888184	1.88220338104384	31.6000022888184	2.06444591527317	31.7000007629395	3.43895350294133	31.7000007629395	3.61513793855976
31.5	0.10270932270123	31.5	0.372004928744056	31.5999984741211	0.895327739556706	31.5999984741211	0.938195384028616	31.5999984741211	1.40490103693264	31.5999984741211	1.41913043646909	31.7000007629395	1.8909588027218	31.7000007629395	2.06950807617044	31.7999992370605	3.44422729633152	31.7999992370605	3.62181171909805
31.5999984741211	0.103764199925536	31.5999984741211	0.373044535447082	31.6999969482422	0.897787904002143	31.6999969482422	0.940782849153128	31.6999969482422	1.40858008176474	31.6999969482422	1.42293229937022	31.7999992370605	1.89672875920314	31.7999992370605	2.07456229562535	31.8999977111816	3.44313891472939	31.8999977111816	3.62846455677411
31.6999969482422	0.103239467825915	31.6999969482422	0.374083297971345	31.7999954223633	0.90068427334154	31.7999954223633	0.943368062567845	31.7999954223633	1.4077576682912	31.7999954223633	1.42673018916993	31.8999977111816	1.89493468476212	31.8999977111816	2.07960858609643	31.9999961853027	3.446775028302	31.9999961853027	3.63509651732074
31.8000030517578	0.105647140509973	31.8000030517578	0.37512129615824	31.9000015258789	0.9005523982878	31.9000015258789	0.945951223214878	31.9000015258789	1.40554283053098	31.9000015258789	1.43052439932643	32.0000038146973	1.90158679021806	32.0000038146973	2.08464734412431	32.1000022888184	3.45133823054675	32.1000022888184	3.64170816987195
31.9000015258789	0.102475607631277	31.9000015258789	0.376158372316371	32	0.903036557824635	32	0.948531938918095	32	1.40731005052476	32	1.43431435507233	32.1000022888184	1.90964142755638	32.1000022888184	2.08967781332282	32.2000007629395	3.45412357503392	32.2000007629395	3.64829857067419
32	0.104461612959312	32	0.377194606350336	32.0999984741211	0.905566686416023	32.0999984741211	0.951110408787836	32.0999984741211	1.4098552845935	32.0999984741211	1.43810035015979	32.2000007629395	1.91635875070097	32.2000007629395	2.09470039079721	32.2999992370605	3.45782739382776	32.2999992370605	3.65486828997664
32.0999984741211	0.104665317312538	32.0999984741211	0.378229998943857	32.1999969482422	0.904143513090276	32.1999969482422	0.953686634779486	32.1999969482422	1.40932456554037	32.1999969482422	1.44188238872769	32.2999992370605	1.91613621058514	32.2999992370605	2.09971508892821	32.3999977111816	3.46774431744961	32.3999977111816	3.66141739289105
32.1999969482422	0.10460623750987	32.1999969482422	0.379264550780094	32.2999954223633	0.903186976715006	32.2999954223633	0.956260618846767	32.2999954223633	1.40827558372257	32.2999954223633	1.44566047491057	32.3999977111816	1.91960990323787	32.3999977111816	2.10472192007719	32.4999961853027	3.47053681241141	32.4999961853027	3.6679459441145
32.3000030517578	0.100809129296977	32.3000030517578	0.380298341376765	32.4000015258789	0.904099365514412	32.4000015258789	0.958832559067826	32.4000015258789	1.40933327887342	32.4000015258789	1.4494349006364	32.5000038146973	1.92015618090045	32.5000038146973	2.10972127768431	32.6000022888184	3.47324538622979	32.6000022888184	3.67445450389516
32.4000015258789	0.0995205661356522	32.4000015258789	0.38133121368165	32.5	0.90384467946933	32.5	0.961402064970203	32.5	1.40932767391769	32.5	1.45320509413482	32.6000022888184	1.92284866318823	32.6000022888184	2.11471241127819	32.7000007629395	3.47664850571527	32.7000007629395	3.68094214346325
32.5	0.096865881470876	32.5	0.382363247275412	32.5999984741211	0.902665512237945	32.5999984741211	0.963969334642163	32.5999984741211	1.40712401622477	32.5999984741211	1.45697134762624	32.7000007629395	1.92874796316755	32.7000007629395	2.11969571485921	32.7999992370605	3.48168778177387	32.7999992370605	3.68740942422482
32.5999984741211	0.0921489638558342	32.5999984741211	0.383394442838965	32.6999969482422	0.904028027588538	32.6999969482422	0.9665343701544	32.6999969482422	1.41145255738047	32.6999969482422	1.46073366522793	32.7999992370605	1.93631738869135	32.7999992370605	2.12467120071162	32.8999977111816	3.48684822603082	32.8999977111816	3.69385641007146
32.6999969482422	0.0910114811613312	32.6999969482422	0.384424801052661	32.7999954223633	0.90692386516821	32.7999954223633	0.969097173465547	32.7999954223633	1.41507482585712	32.7999954223633	1.46449205105285	32.8999977111816	1.93736099921807	32.8999977111816	2.12963888110041	32.9999961853027	3.49267884287656	32.9999961853027	3.70028316469513
32.8000030517578	0.0936941272912009	32.8000030517578	0.385454401111849	32.9000015258789	0.909052332333886	32.9000015258789	0.971657941792415	32.9000015258789	1.41600145301163	32.9000015258789	1.46824679550671	33.0000038146973	1.94211156545316	33.0000038146973	2.13459914638959	33.1000022888184	3.50216236822234	33.1000022888184	3.70669023961232
32.9000015258789	0.0915961937735119	32.9000015258789	0.386483086600893	33	0.911268933909014	33	0.974216286357697	33	1.41552754177337	33	1.47199732980058	33.1000022888184	1.9453396969202	33.1000022888184	2.13955125197641	33.2000007629395	3.51178928653007	33.2000007629395	3.71307672053944
33	0.0900561686339643	33	0.387510936777829	33.0999984741211	0.914998890230891	33.0999984741211	0.976772404544918	33.0999984741211	1.41915372578478	33.0999984741211	1.47574394463107	33.2000007629395	1.94842532028724	33.2000007629395	2.14449558878075	33.2999992370605	3.52310966321056	33.2999992370605	3.71944316013346
33.0999984741211	0.0890314297830628	33.0999984741211	0.388537952320771	33.1999969482422	0.914999597042879	33.1999969482422	0.979326298291674	33.1999969482422	1.422941178359	33.1999969482422	1.47948664409397	33.2999992370605	1.95771183586385	33.2999992370605	2.14943216899113	33.3999977111816	3.53697769958035	33.3999977111816	3.72578962129474
33.1999969482422	0.0877396896348728	33.1999969482422	0.389564133907273	33.2999954223633	0.922016306751175	33.2999954223633	0.981877969533884	33.2999954223633	1.42966166569568	33.2999954223633	1.48322543228077	33.3999977111816	1.9646650219247	33.3999977111816	2.15436100477707	33.4999961853027	3.54775065166905	33.4999961853027	3.73211616672748
33.3000030517578	0.0912300379959561	33.3000030517578	0.390589560411619	33.4000015258789	0.929314756162057	33.4000015258789	0.984427614631737	33.4000015258789	1.43373184838038	33.4000015258789	1.48696059808287	33.5000038146973	1.97115132962608	33.5000038146973	2.15928248345051	33.6000022888184	3.55825079625629	33.6000022888184	3.73842333935437
33.4000015258789	0.0950530084692218	33.4000015258789	0.391614076052171	33.5	0.932821797803626	33.5	0.986974846496696	33.5	1.43860491520081	33.5	1.49069157567718	33.6000022888184	1.97493275177385	33.6000022888184	2.16419586623154	33.7000007629395	3.56772209332848	33.7000007629395	3.74471023915391
33.5	0.0984185238139617	33.5	0.392637759765646	33.5999984741211	0.934776778800369	33.5999984741211	0.989519861654948	33.5999984741211	1.43975050619247	33.5999984741211	1.49441865424452	33.7000007629395	1.97991924724647	33.7000007629395	2.16910154098367	33.7999992370605	3.5710832697041	33.7999992370605	3.75097740995381
33.5999984741211	0.100892382846723	33.5999984741211	0.393660612227365	33.6999969482422	0.938884932018482	33.6999969482422	0.992062662035708	33.6999969482422	1.44365866195676	33.6999969482422	1.49814183785927	33.7999992370605	1.98111629404684	33.7999992370605	2.17399951980058	33.8999977111816	3.57725263205703	33.8999977111816	3.75722491353581
33.6999969482422	0.103479818008964	33.6999969482422	0.394682634112093	33.7999954223633	0.939439477226188	33.7999954223633	0.994603249566522	33.7999954223633	1.44594525612956	33.7999954223633	1.50186113059158	33.8999977111816	1.98574979710338	33.8999977111816	2.17888981475708	33.9999961853027	3.59286049701859	33.9999961853027	3.76345281185382
33.8000030517578	0.103778690318904	33.8000030517578	0.395703903974345	33.9000015258789	0.943548446702152	33.9000015258789	0.997141819754688	33.9000015258789	1.44961463324307	33.9000015258789	1.50557681982643	34.0000038146973	1.98746266032322	34.0000038146973	2.18377281013704	34.1000022888184	3.61181340760413	34.1000022888184	3.76966163935489
33.9000015258789	0.104339561484267	33.9000015258789	0.396724266663912	34	0.942923568424703	34	0.999677987193108	34	1.4523293545144	34	1.50928834269113	34.1000022888184	1.99296777891323	34.1000022888184	2.18864777293789	34.2000007629395	3.62643112340538	34.2000007629395	3.77585051004038
34	0.101807135039962	34	0.397743800797489	34.0999984741211	0.945467384733092	34.0999984741211	1.00221194755435	34.0999984741211	1.45417510629159	34.0999984741211	1.51299598685856	34.2000007629395	1.99954799387069	34.2000007629395	2.19351508793039	34.2999992370605	3.63342361924242	34.2999992370605	3.78201995946177
34.0999984741211	0.0988868622953305	34.0999984741211	0.398762507047614	34.1999969482422	0.945159889303795	34.1999969482422	1.0047437027593	34.1999969482422	1.45912793024218	34.1999969482422	1.51669975639492	34.2999992370605	2.00771776079455	34.2999992370605	2.19837476695316	34.3999977111816	3.638040887854	34.3999977111816	3.78817004856755
34.1999969482422	0.10393020236279	34.1999969482422	0.399780386124752	34.2999954223633	0.950176787099736	34.2999954223633	1.00727325472718	34.2999954223633	1.46960330276033	34.2999954223633	1.52039965533832	34.3999977111816	2.01211229933688	34.3999977111816	2.20322682217039	34.4999961853027	3.64289214326436	34.4999961853027	3.79430083811572
34.3000030517578	0.111743301761635	34.3000030517578	0.400797516246872	34.4000015258789	0.957858028756164	34.4000015258789	1.00980079811608	34.4000015258789	1.47677892697175	34.4000015258789	1.52409596957478	34.5000038146973	2.02087187071447	34.5000038146973	2.20807163485901	34.6000022888184	3.65008935618425	34.6000022888184	3.8004128542234
34.4000015258789	0.115460388848987	34.4000015258789	0.401813742878779	34.5	0.961783640245812	34.5	1.01232594919306	34.5	1.47953290114765	34.5	1.52778813916672	34.6000022888184	2.02880386480138	34.6000022888184	2.21290847774609	34.7000007629395	3.65795445621279	34.7000007629395	3.80650522471063
34.5	0.119340698691303	34.5	0.402829144318745	34.5999984741211	0.967633518604998	34.5999984741211	1.01484890278079	34.5999984741211	1.4859771638703	34.5999984741211	1.53147645028706	34.7000007629395	2.03415576552015	34.7000007629395	2.2177377326514	34.7999992370605	3.66236376510005	34.7999992370605	3.81257847678234
34.5999984741211	0.125601903970164	34.5999984741211	0.403843721236832	34.6999969482422	0.97016935035208	34.6999969482422	1.01736966079185	34.6999969482422	1.48896207764665	34.6999969482422	1.53516090696789	34.7999992370605	2.0385159261823	34.7999992370605	2.22255941147851	34.8999977111816	3.66851335052888	34.8999977111816	3.81863267044104
34.6999969482422	0.121635894345673	34.6999969482422	0.404857474302552	34.7999954223633	0.973766273802539	34.7999954223633	1.01988822513716	34.7999954223633	1.4907949134622	34.7999954223633	1.53884151323704	34.8999977111816	2.04576351334435	34.8999977111816	2.22737352611234	34.9999961853027	3.67386404124136	34.9999961853027	3.82466786550204
34.8000030517578	0.124222446665954	34.8000030517578	0.405870481435075	34.9000015258789	0.973095065298367	34.9000015258789	1.02240478962935	34.9000015258789	1.49379912497716	34.9000015258789	1.54251855349035	35.0000038146973	2.05120276243633	35.0000038146973	2.23218045484859	35.1000022888184	3.67679601838063	35.1000022888184	3.83068457988399
34.9000015258789	0.127221928069957	34.9000015258789	0.406882588739665	35	0.978072945587883	35	1.02491897220233	35	1.49492424348045	35	1.54619147070991	35.1000022888184	2.06156269876828	35.1000022888184	2.2369794761014	35.2000007629395	3.67151789537547	35.2000007629395	3.8366819550118
35	0.126401741445989	35	0.407893874197169	35.0999984741211	0.9819650098907	35.0999984741211	1.02743096683258	35.0999984741211	1.50043141245624	35.0999984741211	1.54986054957645	35.2000007629395	2.06517482014715	35.2000007629395	2.24177096870507	35.2999992370605	3.66614806761481	35.2999992370605	3.84266050987565
35.0999984741211	0.130822077617267	35.0999984741211	0.408904338474897	35.1999969482422	0.982497835182585	35.1999969482422	1.02994077542441	35.1999969482422	1.50323219565507	35.1999969482422	1.553525794101	35.2999992370605	2.0683348240691	35.2999992370605	2.2465549444703	35.3999977111816	3.66261483619382	35.3999977111816	3.84862030338835
35.1999969482422	0.13009643222631	35.1999969482422	0.409913982239605	35.2999954223633	0.983743678788414	35.2999954223633	1.03244839988051	35.2999954223633	1.50614977279474	35.2999954223633	1.55718720829039	35.3999977111816	2.07273522276682	35.3999977111816	2.25133141518927	35.4999961853027	3.66040923817218	35.4999961853027	3.85456139422412
35.3000030517578	0.128909253690836	35.3000030517578	0.410922883094572	35.4000015258789	0.984274271328104	35.4000015258789	1.03495403317168	35.4000015258789	1.5075765925103	35.4000015258789	1.5608450750575	35.5000038146973	2.08129623675723	35.5000038146973	2.25610075619981	35.6000022888184	3.65919341618428	35.6000022888184	3.8604842924748
35.4000015258789	0.125703073390468	35.4000015258789	0.411930887768841	35.5	0.988765481019072	35.5	1.03745729489148	35.5	1.5101395348438	35.5	1.56449884028891	35.6000022888184	2.08820747377376	35.6000022888184	2.26086225155871	35.7000007629395	3.66098181765756	35.7000007629395	3.86638815294336
35.5	0.125539587355888	35.5	0.412938073927115	35.5999984741211	0.994818142604345	35.5999984741211	1.03995837817385	35.5999984741211	1.51269228823276	35.5999984741211	1.56814878718091	35.7000007629395	2.09263718979491	35.7000007629395	2.26561627713825	35.7999992370605	3.66153879317699	35.7999992370605	3.87227348651751
35.5999984741211	0.128818676393166	35.5999984741211	0.413944442233954	35.6999969482422	0.997720463101359	35.6999969482422	1.0424572849149	35.6999969482422	1.51345124145973	35.6999969482422	1.57179491972361	35.7999992370605	2.09526176288	35.7999992370605	2.27036284465699	35.8999977111816	3.658488178673	35.8999977111816	3.8781403513384
35.6999969482422	0.130798347041491	35.6999969482422	0.414949993353365	35.7999954223633	1.00376196800335	35.7999954223633	1.04495401700911	35.7999954223633	1.51377396238604	35.7999954223633	1.57543724190294	35.8999977111816	2.09767302025193	35.8999977111816	2.27510196581519	35.9999961853027	3.65466345925961	35.9999961853027	3.88398880536535
35.8000030517578	0.134982334485358	35.8000030517578	0.41595480457401	35.9000015258789	1.00675529460295	35.9000015258789	1.04744876658913	35.9000015258789	1.51635412254382	35.9000015258789	1.57907603515654	36.0000038146973	2.10343654556527	36.0000038146973	2.27983401301601	36.1000022888184	3.6559407613895	36.1000022888184	3.88981935048603
35.9000015258789	0.135365314703449	35.9000015258789	0.416958723246176	36	1.00914428429405	36	1.04994115490095	36	1.5209770925012	36	1.58271074826037	36.1000022888184	2.10977955486487	36.1000022888184	2.28455827591484	36.2000007629395	3.65502994983945	36.2000007629395	3.89563115468542
36	0.139216553098777	36	0.417961826719698	36.0999984741211	1.00997033958993	36.0999984741211	1.05243137423965	36.0999984741211	1.52362580330009	36.0999984741211	1.58634166293399	36.2000007629395	2.11709857485494	36.2000007629395	2.28927512744514	36.2999992370605	3.65131382630534	36.2999992370605	3.90142472088876
36.0999984741211	0.140269037208782	36.0999984741211	0.418964115656389	36.1999969482422	1.01663744715643	36.1999969482422	1.05491942649318	36.1999969482422	1.52985709320183	36.1999969482422	1.58996878314672	36.2999992370605	2.11977090716573	36.2999992370605	2.29398457923415	36.3999977111816	3.64841554861232	36.3999977111816	3.90720010633443
36.1999969482422	0.144885224436621	36.1999969482422	0.419965590717513	36.2999954223633	1.01693146539947	36.2999954223633	1.05740531348355	36.2999954223633	1.53208509246269	36.2999954223633	1.5935921128637	36.3999977111816	2.12768735875306	36.3999977111816	2.29868664289099	36.4999961853027	3.64864656750069	36.4999961853027	3.91295736808218
36.3000030517578	0.141806624965284	36.3000030517578	0.420966328878385	36.4000015258789	1.02223848685753	36.4000015258789	1.05988922655285	36.4000015258789	1.53885252143209	36.4000015258789	1.59721193205503	36.5000038146973	2.13523222811091	36.5000038146973	2.30338168790715	36.6000022888184	3.65178903032938	36.6000022888184	3.91869700019841
36.4000015258789	0.146116469441949	36.4000015258789	0.42196617810801	36.5	1.03003612839348	36.5	1.06237078860357	36.5	1.54918976179306	36.5	1.60082769237096	36.6000022888184	2.1386434797314	36.6000022888184	2.30806900949293	36.7000007629395	3.65188064381255	36.7000007629395	3.92441818364611
36.5	0.156710248434138	36.5	0.422965215442625	36.5999984741211	1.03103042494058	36.5999984741211	1.06485019109509	36.5999984741211	1.55509345516293	36.5999984741211	1.60443967406208	36.7000007629395	2.14243109511335	36.7000007629395	2.31274897766602	36.7999992370605	3.65005622556873	36.7999992370605	3.93012141351372
36.5999984741211	0.157829041709192	36.5999984741211	0.423963441541302	36.6999969482422	1.03362935261248	36.6999969482422	1.0673274359067	36.6999969482422	1.55842258876601	36.6999969482422	1.60804788107697	36.7999992370605	2.14521962698564	36.7999992370605	2.31742160396314	36.8999977111816	3.65722820464089	36.8999977111816	3.93580674615259
36.6999969482422	0.161948690594727	36.6999969482422	0.424960857062567	36.7999954223633	1.03516791082984	36.7999954223633	1.06980252491604	36.7999954223633	1.55646124009854	36.7999954223633	1.61165231736012	36.8999977111816	2.1471972863219	36.8999977111816	2.32208689990304	36.9999961853027	3.66233378262768	36.9999961853027	3.94147423762803
36.8000030517578	0.164135349874414	36.8000030517578	0.42595753866965	36.9000015258789	1.04049647684678	36.9000015258789	1.07227564858985	36.9000015258789	1.56064837169652	36.9000015258789	1.61525326142175	37.0000038146973	2.15213775790107	37.0000038146973	2.3267452320884	37.1000022888184	3.67376316401896	37.1000022888184	3.94712437403084
36.9000015258789	0.168447862647554	36.9000015258789	0.426953334947761	37	1.04396996030846	37	1.07474643145694	37	1.56761808336796	37	1.61885016777142	37.1000022888184	2.15805497004567	37.1000022888184	2.33139590124107	37.2000007629395	3.68457677590504	37.2000007629395	3.95275634936454
37	0.173268494140757	37	0.427948322620804	37.0999984741211	1.04789093641739	37.0999984741211	1.07721506414503	37.0999984741211	1.57360701780181	37.0999984741211	1.62244331519837	37.2000007629395	2.16604408149942	37.2000007629395	2.33603927448584	37.2999992370605	3.68965072570518	37.2999992370605	3.95837065098901
37.0999984741211	0.17801967385094	37.0999984741211	0.428942502345116	37.1999969482422	1.05536871438471	37.1999969482422	1.07968154852525	37.1999969482422	1.58024520235631	37.1999969482422	1.62603270763062	37.2999992370605	2.16849348431697	37.2999992370605	2.3406753630998	37.3999977111816	3.69300689387273	37.3999977111816	3.96396733436743
37.1999969482422	0.180940912891856	37.1999969482422	0.429935874776487	37.2999954223633	1.05971616734223	37.2999954223633	1.08214588646707	37.2999954223633	1.58472663588418	37.2999954223633	1.62961834899208	37.3999977111816	2.16915337676892	37.3999977111816	2.34530417864441	37.4999961853027	3.70230879300198	37.4999961853027	3.96954645478948
37.3000030517578	0.182638399449388	37.3000030517578	0.430928516267323	37.4000015258789	1.05890060645288	37.4000015258789	1.08460826760989	37.4000015258789	1.58469413510647	37.4000015258789	1.63320051634071	37.5000038146973	2.17392414905498	37.5000038146973	2.34992608486689	37.6000022888184	3.70681572789908	37.6000022888184	3.9751084910293
37.4000015258789	0.179893616726986	37.4000015258789	0.431920276016535	37.5	1.06326847974742	37.5	1.08706831811345	37.5	1.58912057281668	37.5	1.63677866703048	37.6000022888184	2.1773074039229	37.6000022888184	2.35454038795585	37.7000007629395	3.71337856974242	37.7000007629395	3.98065264938731
37.5	0.185880367219397	37.5	0.432911230436952	37.5999984741211	1.06302906786186	37.5999984741211	1.08952622777744	37.5999984741211	1.59493208547792	37.5999984741211	1.64035307839691	37.7000007629395	2.18322486404668	37.7000007629395	2.35914745216404	37.7999992370605	3.7215336868876	37.7999992370605	3.9861794096273
37.5999984741211	0.185686260308103	37.5999984741211	0.433901380182182	37.6999969482422	1.06750121089499	37.6999969482422	1.09198199846485	37.6999969482422	1.60207973737943	37.6999969482422	1.64392375434756	37.7999992370605	2.19024594809252	37.7999992370605	2.36374728884758	37.8999977111816	3.72404935469331	37.8999977111816	3.991688826351
37.6999969482422	0.190039528391935	37.6999969482422	0.434890725905286	37.7999954223633	1.06970438647295	37.7999954223633	1.09443563203702	37.7999954223633	1.60937159108926	37.7999954223633	1.64749069878586	37.8999977111816	2.19182196343354	37.8999977111816	2.36833990934487	37.9999961853027	3.7301696405184	37.9999961853027	3.99718095398964
37.8000030517578	0.197108703636331	37.8000030517578	0.435879343649095	37.9000015258789	1.06981715816073	37.9000015258789	1.09688731730962	37.9000015258789	1.61622018609796	37.9000015258789	1.65105418732512	38.0000038146973	2.19974876290416	38.0000038146973	2.37292567454675	38.1000022888184	3.73644860094919	38.1000022888184	4.00265626385597
37.9000015258789	0.198915794439927	37.9000015258789	0.436867083223731	38	1.07409303030272	38	1.09933668206621	38	1.62206024067291	38	1.65461368014888	38.1000022888184	2.20252489554514	38.1000022888184	2.37750389606736	38.2000007629395	3.74050393202378	38.2000007629395	4.00811397463043
38	0.203244521473607	38	0.437854020732203	38.0999984741211	1.07448706981359	38.0999984741211	1.10178391528207	38.0999984741211	1.62725990188756	38.0999984741211	1.65816945314653	38.2000007629395	2.20545751769259	38.2000007629395	2.38207493531146	38.2999992370605	3.74902815992027	38.2999992370605	4.01355455860062
38.0999984741211	0.206932855560808	38.0999984741211	0.438840156825392	38.1999969482422	1.07966112071426	38.1999969482422	1.10422901881206	38.1999969482422	1.63182649333248	38.1999969482422	1.66172151020525	38.2999992370605	2.20729496652712	38.2999992370605	2.38663880354667	38.3999977111816	3.75619481120339	38.3999977111816	4.01897806952173
38.1999969482422	0.210216389285051	38.1999969482422	0.439825492153636	38.2999954223633	1.08631356461683	38.2999954223633	1.10667199450946	38.2999954223633	1.64016954586168	38.2999954223633	1.66526985520816	38.3999977111816	2.21229736667192	38.3999977111816	2.39119551202303	38.4999961853027	3.75733054854118	38.4999961853027	4.02438456098143
38.3000030517578	0.213502875630184	38.3000030517578	0.440810102451439	38.4000015258789	1.09022445782102	38.4000015258789	1.10911303036975	38.4000015258789	1.64839931855204	38.4000015258789	1.66881476233141	38.5000038146973	2.21306272186212	38.5000038146973	2.39574541880974	38.6000022888184	3.76716569045766	38.6000022888184	4.02977449688262
38.4000015258789	0.219089211321261	38.4000015258789	0.441793838137652	38.5	1.09077752064422	38.5	1.11155175579331	38.5	1.65015809304805	38.5	1.67235569456781	38.6000022888184	2.22086434697758	38.6000022888184	2.40028784090412	38.7000007629395	3.77045878224726	38.7000007629395	4.03514710776003
38.5	0.221962994992282	38.5	0.442776775006713	38.5999984741211	1.09726450623111	38.5999984741211	1.11398835893454	38.5999984741211	1.65913375638593	38.5999984741211	1.67589292636647	38.7000007629395	2.22505359571551	38.7000007629395	2.40482313688525	38.7999992370605	3.77582488141888	38.7999992370605	4.04050285882532
38.5999984741211	0.228414161965702	38.5999984741211	0.443758913706782	38.6999969482422	1.10004425766238	38.6999969482422	1.11642284164025	38.6999969482422	1.66250411711098	38.6999969482422	1.67942646160048	38.7999992370605	2.22954228620893	38.7999992370605	2.40935131793305	38.8999977111816	3.78158700837776	38.8999977111816	4.04584180298709
38.6999969482422	0.232642992865294	38.6999969482422	0.444740254885475	38.7999954223633	1.10512722552721	38.7999954223633	1.11885520575565	38.7999954223633	1.66698146979616	38.7999954223633	1.68295630413267	38.8999977111816	2.23637976315604	38.8999977111816	2.41387239520996	38.9999961853027	3.78610234743246	38.9999961853027	4.05116399298837
38.8000030517578	0.236323140180502	38.8000030517578	0.445720873970216	38.9000015258789	1.1110416331212	38.9000015258789	1.12128563845963	38.9000015258789	1.67150158856202	38.9000015258789	1.6864827267095	39.0000038146973	2.23718843846473	39.0000038146973	2.41838672398565	39.1000022888184	3.79078106845009	39.1000022888184	4.05646988555422
38.9000015258789	0.236649853475683	38.9000015258789	0.446700621986112	39	1.11488845920667	39	1.12371377076234	39	1.67582954083355	39	1.69000519512947	39.1000022888184	2.23627188977025	39.1000022888184	2.42289362659861	39.2000007629395	3.7986213936565	39.2000007629395	4.0617587235361
39	0.239796680883956	39	0.447679574420272	39.0999984741211	1.11376057014422	39.0999984741211	1.12613979000089	39.0999984741211	1.67669032941831	39.0999984741211	1.69352398241227	39.2000007629395	2.24204238993298	39.2000007629395	2.42739345882445	39.2999992370605	3.80550810191653	39.2999992370605	4.06703096460302
39.0999984741211	0.240053692462425	39.0999984741211	0.44865773191814	39.1999969482422	1.11578343784458	39.1999969482422	1.12856369801406	39.1999969482422	1.68105095347619	39.1999969482422	1.69703909240466	39.2999992370605	2.2457781565181	39.2999992370605	2.4318862317561	39.3999977111816	3.81491944451045	39.3999977111816	4.07228666084152
39.1999969482422	0.241329415546716	39.1999969482422	0.449635095124618	39.2999954223633	1.11693477326298	39.2999954223633	1.13098549663905	39.2999954223633	1.68151555073837	39.2999954223633	1.70055052894935	39.3999977111816	2.24493310660364	39.3999977111816	2.43637195646919	39.4999961853027	3.83034160566058	39.4999961853027	4.07752586417542
39.3000030517578	0.245402425179236	39.3000030517578	0.450611739161286	39.4000015258789	1.11524913310768	39.4000015258789	1.13340537224169	39.4000015258789	1.68126389179906	39.4000015258789	1.70405856337062	39.5000038146973	2.25075831926188	39.5000038146973	2.44085098545585	39.6000022888184	3.84418783326055	39.6000022888184	4.0827490242117
39.4000015258789	0.244832777011652	39.4000015258789	0.451587515657042	39.5	1.11733001225093	39.5	1.13582295743491	39.5	1.68560517912101	39.5	1.70756266425254	39.6000022888184	2.25344161404337	39.6000022888184	2.44532264635402	39.7000007629395	3.85538455741244	39.7000007629395	4.08795539561139
39.5	0.244747635144449	39.5	0.452562499792909	39.5999984741211	1.1175793127677	39.5999984741211	1.13823843874207	39.5999984741211	1.69278652787307	39.5999984741211	1.71106310319119	39.7000007629395	2.2534065573318	39.7000007629395	2.44978729215784	39.7999992370605	3.86996160854051	39.7999992370605	4.09314542891128
39.5999984741211	0.244551634199524	39.5999984741211	0.453536692239013	39.6999969482422	1.1194592486745	39.6999969482422	1.14065181799398	39.6999969482422	1.69502502868454	39.6999969482422	1.71455988401329	39.7999992370605	2.25893101009206	39.7999992370605	2.45424493387405	39.8999977111816	3.88229135384336	39.8999977111816	4.09831917539003
39.6999969482422	0.242780649547058	39.6999969482422	0.454510093782873	39.7999954223633	1.12327566186832	39.7999954223633	1.14306309701985	39.7999954223633	1.70310369181971	39.7999954223633	1.71805301054156	39.8999977111816	2.26747222930953	39.8999977111816	2.45869558249222	39.9999961853027	3.89294026634161	39.9999961853027	4.10347668616639
39.8000030517578	0.247215438696003	39.8000030517578	0.45548277908479	39.9000015258789	1.12874521048343	39.9000015258789	1.14547246137599	39.9000015258789	1.7087751755007	39.9000015258789	1.72154275268551	40.0000038146973	2.27096998785328	40.0000038146973	2.46313958774872	40.1000022888184	3.9017073584082	40.1000022888184	4.1086184038417
39.9000015258789	0.25026661359334	39.9000015258789	0.456454600375602	40	1.12774723623716	40	1.14787954526951	40	1.7106865981259	40	1.72502858180025	40.1000022888184	2.27327548260109	40.1000022888184	2.46757628253962	40.2000007629395	3.91460431606538	40.2000007629395	4.11374359467739
40	0.251208237015817	40	0.45742563253213	40.0999984741211	1.13083945799553	40.0999984741211	1.1502845344145	40.0999984741211	1.71315432807933	40.0999984741211	1.7285107680657	40.2000007629395	2.28105942787624	40.2000007629395	2.47200601709944	40.2999992370605	3.92593811889128	40.2999992370605	4.11885270180902
40.0999984741211	0.254441987701284	40.0999984741211	0.458395876195054	40.1999969482422	1.13587954576724	40.1999969482422	1.15268743063426	40.1999969482422	1.72338871062038	40.1999969482422	1.73198931528865	40.2999992370605	2.2843897324974	40.2999992370605	2.47642880219542	40.3999977111816	3.93638673884107	40.3999977111816	4.1239457760181
40.1999969482422	0.262857493084084	40.1999969482422	0.459365332004524	40.2999954223633	1.1413852560172	40.2999954223633	1.15508823575004	40.2999954223633	1.72626431050503	40.2999954223633	1.73546422727193	40.3999977111816	2.28503108565383	40.3999977111816	2.48084464876443	40.4999961853027	3.9467505106204	40.4999961853027	4.12902286761835
40.3000030517578	0.265008094533187	40.3000030517578	0.460334074474822	40.4000015258789	1.14184313110127	40.4000015258789	1.15748713451214	40.4000015258789	1.7247825933473	40.4000015258789	1.73893577251769	40.5000038146973	2.28863613618523	40.5000038146973	2.48525390389377	40.6000022888184	3.95854027304449	40.6000022888184	4.13408441230118
40.4000015258789	0.26194382113863	40.4000015258789	0.461301956435732	40.5	1.14355854140376	40.5	1.15988376271819	40.5	1.72722443424846	40.5	1.74240342513762	40.6000022888184	2.29127004227848	40.6000022888184	2.48965590569417	40.7000007629395	3.97042947474984	40.7000007629395	4.13912968778589
40.5	0.261508311594298	40.5	0.462269052460516	40.5999984741211	1.14619804928316	40.5999984741211	1.16227830527464	40.5999984741211	1.73183751765282	40.5999984741211	1.74586745390286	40.7000007629395	2.29224439492646	40.7000007629395	2.49405100165964	40.7999992370605	3.98240467863343	40.7999992370605	4.14415913066429
40.5999984741211	0.264702517448313	40.5999984741211	0.463235363187211	40.6999969482422	1.15054780259288	40.6999969482422	1.16467076399642	40.6999969482422	1.73317032975501	40.6999969482422	1.74932786260042	40.7999992370605	2.29502924870667	40.7999992370605	2.49843920262414	40.8999977111816	3.99517426542752	40.8999977111816	4.14917279062359
40.6999969482422	0.265016451308838	40.6999969482422	0.464200889253327	40.7999954223633	1.15226284955133	40.7999954223633	1.16706114069685	40.7999954223633	1.73510048082699	40.7999954223633	1.75278465501333	40.8999977111816	2.29811042773872	40.8999977111816	2.50282051940473	40.9999961853027	4.00397234855609	40.9999961853027	4.15417071719574
40.8000030517578	0.26678714998252	40.8000030517578	0.46516570487105	40.9000015258789	1.15425629267065	40.9000015258789	1.16944961932373	40.9000015258789	1.74313914033974	40.9000015258789	1.7562380982437	41.0000038146973	2.29969085496941	41.0000038146973	2.50719529628821	41.1000022888184	4.01987637467937	41.1000022888184	4.15915333928158
40.9000015258789	0.268326787533624	40.9000015258789	0.466129663466681	41	1.1551206526774	41	1.17183583725667	41	1.74620727865477	41	1.75968766914548	41.1000022888184	2.30878108063825	41.1000022888184	2.51156287656128	41.2000007629395	4.03203173393285	41.2000007629395	4.16411994586585
41	0.267094924201047	41	0.467092839311146	41.0999984741211	1.15887882393872	41.0999984741211	1.17421997859897	41.0999984741211	1.75083902629285	41.0999984741211	1.76313363508839	41.2000007629395	2.30983111185469	41.2000007629395	2.51592360500103	41.2999992370605	4.04695047848691	41.2999992370605	4.16907096673624
41.0999984741211	0.271281366889525	41.0999984741211	0.468055233039846	41.1999969482422	1.16150425520391	41.1999969482422	1.17660204515764	41.1999969482422	1.75303241527035	41.1999969482422	1.76657599983972	41.2999992370605	2.31438593138773	41.2999992370605	2.52027749235704	41.3999977111816	4.05892927871446	41.3999977111816	4.17400645080898
41.1999969482422	0.271518124927752	41.1999969482422	0.469016845287657	41.2999954223633	1.16934532913456	41.2999954223633	1.17898203873815	41.2999954223633	1.75713960385656	41.2999954223633	1.77001476716284	41.3999977111816	2.31787815234384	41.3999977111816	2.52462454936209	41.4999961853027	4.06974654400165	41.4999961853027	4.1789264468477
41.3000030517578	0.275209708333932	41.3000030517578	0.469977749965891	41.4000015258789	1.17025077302242	41.4000015258789	1.18136014248927	41.4000015258789	1.76006576902546	41.4000015258789	1.77345020276715	41.5000038146973	2.31828907098861	41.5000038146973	2.52896511761121	41.6000022888184	4.08223029185046	41.6000022888184	4.18383137706988
41.4000015258789	0.276232599399009	41.4000015258789	0.470937801094942	41.5	1.17145831205471	41.5	1.18373599536574	41.5	1.76250728854393	41.5	1.77688178623455	41.6000022888184	2.32108527899618	41.6000022888184	2.53329854552663	41.7000007629395	4.09153464415795	41.7000007629395	4.18872054155141
41.5	0.27810993744788	41.5	0.471897072644621	41.5999984741211	1.17501675583571	41.5999984741211	1.18610978067116	41.5999984741211	1.76729971252371	41.5999984741211	1.78030978354063	41.7000007629395	2.32477645557174	41.7000007629395	2.53762517518983	41.7999992370605	4.09478594090342	41.7999992370605	4.19359436338339
41.5999984741211	0.279609910336148	41.5999984741211	0.4728555652477	41.6999969482422	1.17865322598664	41.6999969482422	1.1884815002047	41.6999969482422	1.77233618598257	41.6999969482422	1.78373419843313	41.7999992370605	2.32780683933652	41.7999992370605	2.54194501726673	41.8999977111816	4.09744065539689	41.8999977111816	4.1984528903305
41.6999969482422	0.279518112229198	41.6999969482422	0.473813279536426	41.7999954223633	1.18467741183576	41.7999954223633	1.19085115576398	41.7999954223633	1.78085659823864	41.7999954223633	1.78715503465584	41.8999977111816	2.33299156940666	41.8999977111816	2.5462580824066	41.9999961853027	4.09995947311563	41.9999961853027	4.20329617068216
41.8000030517578	0.28286260574987	41.8000030517578	0.474770289122451	41.9000015258789	1.18521264233095	41.9000015258789	1.19321892970224	41.9000015258789	1.78244846155576	41.9000015258789	1.79057255653272	42.0000038146973	2.33903623376955	42.0000038146973	2.55056470953378	42.1000022888184	4.09482902915079	42.1000022888184	4.2081246200736
41.9000015258789	0.283269980214754	41.9000015258789	0.475726448617852	42	1.18862613897909	42	1.19558446254249	42	1.7887430842211	42	1.7939862463594	42.1000022888184	2.34220972294042	42.1000022888184	2.55486425216595	42.2000007629395	4.08899055103757	42.2000007629395	4.21293754948629
42	0.284779702764354	42	0.476681831692541	42.0999984741211	1.19292033455804	42.0999984741211	1.19794793679212	42.0999984741211	1.79498258560852	42.0999984741211	1.79739636872466	42.2000007629395	2.34255772846518	42.2000007629395	2.55915704971015	42.2999992370605	4.08380964491789	42.2999992370605	4.21773537540557
42.0999984741211	0.285811652021948	42.0999984741211	0.477636438976666	42.1999969482422	1.19478904731204	42.1999969482422	1.20030935424248	42.1999969482422	1.79841170521831	42.1999969482422	1.80080292735674	42.2999992370605	2.34191239797201	42.2999992370605	2.56344311274936	42.3999977111816	4.08415356243768	42.3999977111816	4.2225181452299
42.1999969482422	0.283582298048714	42.1999969482422	0.478590271099853	42.2999954223633	1.19341397793596	42.2999954223633	1.20266871668341	42.2999954223633	1.79701969583402	42.2999954223633	1.80420592598	42.3999977111816	2.35207286944387	42.3999977111816	2.56772245185005	42.4999961853027	4.08549703606604	42.4999961853027	4.22728590620959
42.3000030517578	0.277571886584155	42.3000030517578	0.479543401375303	42.4000015258789	1.19846552438503	42.4000015258789	1.20502620567603	42.4000015258789	1.80258257200148	42.4000015258789	1.8076056275402	42.5000038146973	2.35798539192456	42.5000038146973	2.57199540328685	42.6000022888184	4.08794583411964	42.6000022888184	4.232039067493
42.4000015258789	0.282955002920062	42.4000015258789	0.480495685004373	42.5	1.19815211297373	42.5	1.20738146330485	42.5	1.80418426548931	42.5	1.81100151703255	42.6000022888184	2.36179099248602	42.6000022888184	2.57626132563313	42.7000007629395	4.09220530604853	42.7000007629395	4.236776950808
42.5	0.282541593143833	42.5	0.481447195358287	42.5999984741211	1.19987134542771	42.5999984741211	1.20973467128447	42.5999984741211	1.80617900638663	42.5999984741211	1.81439385766624	42.7000007629395	2.36883512367876	42.7000007629395	2.58052055564246	42.7999992370605	4.09393582864595	42.7999992370605	4.24149996614886
42.5999984741211	0.280226938727537	42.5999984741211	0.482397933064576	42.6999969482422	1.20512862917803	42.6999969482422	1.21208583139851	42.6999969482422	1.81055516949709	42.6999969482422	1.81778265315016	42.7999992370605	2.37594654840268	42.7999992370605	2.58477310381561	42.8999977111816	4.09585458067431	42.8999977111816	4.24620816017828
42.6999969482422	0.28361065066747	42.6999969482422	0.483347898750251	42.7999954223633	1.20870983980512	42.7999954223633	1.214434945429	42.7999954223633	1.81169494609003	42.7999954223633	1.82116790718935	42.8999977111816	2.38273486207163	42.8999977111816	2.589018980637	42.9999961853027	4.09408354818788	42.9999961853027	4.25090157941333
42.8000030517578	0.285223018370743	42.8000030517578	0.484297165431267	42.9000015258789	1.21405049117129	42.9000015258789	1.21678219414845	42.9000015258789	1.81976386933729	42.9000015258789	1.82454988135853	43.0000038146973	2.38726638889239	43.0000038146973	2.59325851975234	43.1000022888184	4.09273191887223	43.1000022888184	4.2555806266265
42.9000015258789	0.287219346531856	42.9000015258789	0.485245588895869	43	1.21442588158516	43	1.21912722119603	43	1.82072038637762	43	1.82792806333845	43.1000022888184	2.39257385990732	43.1000022888184	2.59749108475123	43.2000007629395	4.09491220849577	43.2000007629395	4.26024463412572
43	0.287919232833701	43	0.486193242217799	43.0999984741211	1.21484844281076	43.0999984741211	1.22147020749707	43.0999984741211	1.82262784947125	43.0999984741211	1.83130271496592	43.2000007629395	2.39896149964807	43.2000007629395	2.60171700975462	43.2999992370605	4.09784451082123	43.2999992370605	4.26489400551674
43.0999984741211	0.287168222406763	43.0999984741211	0.487140126021977	43.1999969482422	1.21682852266713	43.1999969482422	1.22381115482741	43.1999969482422	1.82630415634776	43.1999969482422	1.83467383993058	43.2999992370605	2.40334645136227	43.2999992370605	2.60593630509295	43.3999977111816	4.09917506715556	43.3999977111816	4.26952878673927
43.1999969482422	0.288914325803489	43.1999969482422	0.488086240932805	43.2999954223633	1.21715498771846	43.2999954223633	1.22615006496136	43.2999954223633	1.83274756899391	43.2999954223633	1.83804144191826	43.3999977111816	2.41083707530834	43.3999977111816	2.61014898104071	43.4999961853027	4.10116359423228	43.4999961853027	4.27414902325641
43.3000030517578	0.293356757944821	43.3000030517578	0.489031659670192	43.4000015258789	1.22147675984888	43.4000015258789	1.22848711788622	43.4000015258789	1.84282403984798	43.4000015258789	1.84140578113981	43.5000038146973	2.41729283356472	43.5000038146973	2.61435536881147	43.6000022888184	4.10250125492348	43.6000022888184	4.27875511176134
43.4000015258789	0.298347375305639	43.4000015258789	0.489976238606889	43.5	1.22649002594244	43.5	1.23082195878911	43.5	1.85016751054081	43.5	1.84476634794753	43.6000022888184	2.42251752212087	43.6000022888184	2.6185548369692	43.7000007629395	4.10276043508838	43.7000007629395	4.28334639500571
43.5	0.301956867022454	43.5	0.490920050520357	43.5999984741211	1.22769350649469	43.5999984741211	1.23315476780946	43.5999984741211	1.85585396072383	43.5999984741211	1.84812340281301	43.7000007629395	2.42801229051838	43.7000007629395	2.62274771701996	43.7999992370605	4.10391755763521	43.7999992370605	4.28792327029438
43.5999984741211	0.303458417051843	43.5999984741211	0.491863096032912	43.6999969482422	1.23080761746223	43.6999969482422	1.23548554670595	43.6999969482422	1.86005674886474	43.6999969482422	1.85147694940677	43.7999992370605	2.43175032141244	43.7999992370605	2.62693401929929	43.8999977111816	4.10776086320584	43.8999977111816	4.29248578284257
43.6999969482422	0.304597023816314	43.6999969482422	0.492805375766352	43.7999954223633	1.23035134475685	43.7999954223633	1.23781429724935	43.7999954223633	1.86445324350552	43.7999954223633	1.8548269913955	43.8999977111816	2.43485006082665	43.8999977111816	2.63111375412657	43.9999961853027	4.1104684682914	43.9999961853027	4.29703397772411
43.8000030517578	0.305005796857586	43.8000030517578	0.493746962145735	43.9000015258789	1.23625009372972	43.9000015258789	1.24014119864915	43.9000015258789	1.86836525338458	43.9000015258789	1.85817378763336	44.0000038146973	2.44086266243812	44.0000038146973	2.6352872499482	44.1000022888184	4.11300017618669	44.1000022888184	4.30156824524463
43.9000015258789	0.305897974695654	43.9000015258789	0.494687712125947	44	1.23888060683748	44	1.24246589763366	44	1.87386934253936	44	1.86151683113024	44.1000022888184	2.44454179930835	44.1000022888184	2.6394538802659	44.2000007629395	4.11806547565629	44.2000007629395	4.30608793836736
44	0.306147365627112	44	0.495627698189362	44.0999984741211	1.24412004210717	44.0999984741211	1.24478857355979	44.0999984741211	1.87892958996781	44.0999984741211	1.86485638099966	44.2000007629395	2.45068046048436	44.2000007629395	2.64361397399374	44.2999992370605	4.1180863565296	44.2999992370605	4.31059344820478
44.0999984741211	0.309456599493387	44.0999984741211	0.4965669209557	44.1999969482422	1.25111291461235	44.1999969482422	1.24710922818798	44.1999969482422	1.88388102741737	44.1999969482422	1.86819244089311	44.2999992370605	2.45734249107772	44.2999992370605	2.64776754138672	44.3999977111816	4.11895436805207	44.3999977111816	4.31508481926997
44.1999969482422	0.313645697347056	44.1999969482422	0.49750538104416	44.2999954223633	1.25710745205924	44.2999954223633	1.24942786327715	44.2999954223633	1.89110577022439	44.2999954223633	1.8715250144583	44.3999977111816	2.46589698520438	44.3999977111816	2.65191459268379	44.4999961853027	4.1196494232654	44.4999961853027	4.31956209593703
44.3000030517578	0.319444964949071	44.3000030517578	0.49844315058614	44.4000015258789	1.26206336421092	44.4000015258789	1.25174465725431	44.4000015258789	1.89938240393803	44.4000015258789	1.87485435919973	44.5000038146973	2.47246634857493	44.5000038146973	2.65605545376332	44.6000022888184	4.12413542572176	44.6000022888184	4.32402566242906
44.4000015258789	0.326509318147146	44.4000015258789	0.499380087116298	44.5	1.26578975879784	44.5	1.25405925838232	44.5	1.90066736402787	44.5	1.87817997077107	44.6000022888184	2.47783802221147	44.6000022888184	2.66018950302624	44.7000007629395	4.12153493887854	44.7000007629395	4.32847488180186
44.5	0.326984792218354	44.5	0.500316262823115	44.5999984741211	1.27090285423492	44.5999984741211	1.256371845239	44.5999984741211	1.9049088220363	44.5999984741211	1.88150210693485	44.7000007629395	2.48096180206721	44.7000007629395	2.66431706681499	44.7999992370605	4.12074814699554	44.7999992370605	4.33291013907329
44.5999984741211	0.331194113066886	44.5999984741211	0.501251678323716	44.6999969482422	1.2685870297264	44.6999969482422	1.25868241957718	44.6999969482422	1.90372697883868	44.6999969482422	1.88482077132366	44.7999992370605	2.48808595974788	44.7999992370605	2.66843815530466	44.8999977111816	4.11725264152938	44.8999977111816	4.33733147806644
44.6999969482422	0.328972582173265	44.6999969482422	0.50218633423471	44.7999954223633	1.27563189495686	44.7999954223633	1.26099098314814	44.7999954223633	1.9104888807824	44.7999954223633	1.88813596756631	44.8999977111816	2.49145428787415	44.8999977111816	2.67255277865447	44.9999961853027	4.11755451176123	44.9999961853027	4.3417389424679
44.8000030517578	0.331544828755796	44.8000030517578	0.50312030239502	44.9000015258789	1.27697096503744	44.9000015258789	1.26329771360388	44.9000015258789	1.9170826489908	44.9000015258789	1.89144795182473	45.0000038146973	2.49429890220381	45.0000038146973	2.67666126019493	45.1000022888184	4.11910135320431	45.1000022888184	4.34613291023432
44.9000015258789	0.328696204412154	44.9000015258789	0.504053440916724	45	1.27858199956063	45	1.26560226073511	45	1.91999184347878	45	1.89475622238257	45.1000022888184	2.50302705101512	45.1000022888184	2.68076298318791	45.2000007629395	4.11827576263568	45.2000007629395	4.35051275447898
45	0.33191663287289	45	0.504985821695594	45.0999984741211	1.28016347395987	45.0999984741211	1.26790480234399	45.0999984741211	1.92164698506531	45.0999984741211	1.89806103565845	45.2000007629395	2.5078408323252	45.2000007629395	2.68485827142437	45.2999992370605	4.12149512708766	45.2999992370605	4.35487885427649
45.0999984741211	0.336699950954426	45.0999984741211	0.505917445473939	45.1999969482422	1.28150551690305	45.1999969482422	1.27020534017575	45.1999969482422	1.92754565876658	45.1999969482422	1.90136239526614	45.2999992370605	2.51333354015605	45.2999992370605	2.68894713500022	45.3999977111816	4.12447812582832	45.3999977111816	4.35923125275945
45.1999969482422	0.3363779043666	45.1999969482422	0.506848312849272	45.2999954223633	1.28395998231099	45.2999954223633	1.27250387597408	45.2999954223633	1.93412277888729	45.2999954223633	1.9046603048157	45.3999977111816	2.52228794527946	45.3999977111816	2.69302958399563	45.4999961853027	4.12687451104557	45.4999961853027	4.36356999292553
45.3000030517578	0.341539419428955	45.3000030517578	0.507778495275956	45.4000015258789	1.28841581292545	45.4000015258789	1.27480058661932	45.4000015258789	1.94153901604204	45.4000015258789	1.90795501887581	45.5000038146973	2.53017798537985	45.5000038146973	2.69710593921321	45.6000022888184	4.12300056835102	45.6000022888184	4.36789544710543
45.4000015258789	0.341899527949863	45.4000015258789	0.508707851441793	45.5	1.29185958269318	45.5	1.27709512342342	45.5	1.94887146261317	45.5	1.9112460383614	45.6000022888184	2.53824001757312	45.6000022888184	2.70117558873786	45.7000007629395	4.12027518621653	45.7000007629395	4.37220699805941
45.5	0.345686669661518	45.5	0.509636452951739	45.5999984741211	1.29633855186512	45.5999984741211	1.27938766341625	45.5999984741211	1.95321461268031	45.5999984741211	1.91453361856565	45.7000007629395	2.54808406246775	45.7000007629395	2.70523885382906	45.7999992370605	4.12123030268685	45.7999992370605	4.37650501888776
45.5999984741211	0.346433594044356	45.5999984741211	0.510564300418465	45.6999969482422	1.30184861253474	45.6999969482422	1.28167820833545	45.6999969482422	1.95783038364425	45.6999969482422	1.91781776308271	45.7999992370605	2.5574332521719	45.7999992370605	2.70929574450424	45.8999977111816	4.11758560079488	45.8999977111816	4.38078955205304
45.6999969482422	0.351058756334169	45.6999969482422	0.511491394454142	45.7999954223633	1.30322238213284	45.7999954223633	1.28396675991718	45.7999954223633	1.96178150468313	45.7999954223633	1.921098475503	45.8999977111816	2.56013169360176	45.8999977111816	2.71334627076518	45.9999961853027	4.11634223519741	45.9999961853027	4.38506063988517
45.8000030517578	0.353988177639621	45.8000030517578	0.51241780631704	45.9000015258789	1.30138924512812	45.9000015258789	1.28625349427348	45.9000015258789	1.96242194439492	45.9000015258789	1.92437600932321	46.0000038146973	2.56209661244338	46.0000038146973	2.71739075090647	46.1000022888184	4.11628476278111	46.1000022888184	4.38931864891218
45.9000015258789	0.35278613355058	45.9000015258789	0.513343395267762	46	1.30519888819981	46	1.28853806423092	46	1.96622219588517	46	1.92764986804508	46.1000022888184	2.57066428106646	46.1000022888184	2.72142857779834	46.2000007629395	4.1168068148354	46.2000007629395	4.39356297152187
46	0.35097699036487	46	0.51426823262099	46.0999984741211	1.3073307332852	46.0999984741211	1.29082064605043	46.0999984741211	1.96926352745777	46.0999984741211	1.93092030541929	46.2000007629395	2.57772946799741	46.2000007629395	2.72546007018872	46.2999992370605	4.11454871945989	46.2999992370605	4.39779397500031
46.0999984741211	0.353405061012381	46.0999984741211	0.515192318986895	46.1999969482422	1.31006948172853	46.1999969482422	1.29310124146213	46.1999969482422	1.97493432268311	46.1999969482422	1.93418732502137	46.2999992370605	2.58307674035768	46.2999992370605	2.7294852380145	46.3999977111816	4.11191496250649	46.3999977111816	4.40201170115159
46.1999969482422	0.353981563364869	46.1999969482422	0.516115654975148	46.2999954223633	1.31191296710222	46.2999954223633	1.29537985219466	46.2999954223633	1.97290994758532	46.2999954223633	1.9374509304231	46.3999977111816	2.5881539298698	46.3999977111816	2.73350409095037	46.4999961853027	4.11312254866698	46.4999961853027	4.40621619164947
46.3000030517578	0.3532297789734	46.3000030517578	0.517038311555148	46.4000015258789	1.31498732245473	46.4000015258789	1.2976566535951	46.4000015258789	1.97830124909251	46.4000015258789	1.94071137379944	46.5000038146973	2.59613056579929	46.5000038146973	2.73751694501964	46.6000022888184	4.11786749153543	46.6000022888184	4.41040780731101
46.4000015258789	0.353237159560194	46.4000015258789	0.517960148557978	46.5	1.32123657068678	46.5	1.29993129999809	46.5	1.98590712866735	46.5	1.94396816124119	46.6000022888184	2.60517192981115	46.6000022888184	2.74152319783821	46.7000007629395	4.12020422868682	46.7000007629395	4.41458594977074
46.5	0.358435487049064	46.5	0.518881237009223	46.5999984741211	1.3207459747282	46.5999984741211	1.30220396689894	46.5999984741211	1.99212593100765	46.5999984741211	1.94722154517599	46.7000007629395	2.61164425384322	46.7000007629395	2.74552316565962	46.7999992370605	4.12619319780879	46.7999992370605	4.41875098064683
46.5999984741211	0.363767455341076	46.5999984741211	0.519801577516561	46.6999969482422	1.32404093993591	46.6999969482422	1.30447465602029	46.6999969482422	1.99738508004157	46.6999969482422	1.95047152916081	46.7999992370605	2.61616717094512	46.7999992370605	2.74951685834376	46.8999977111816	4.13580413854288	46.8999977111816	4.42290294117592
46.6999969482422	0.365011500547553	46.6999969482422	0.52072117068717	46.7999954223633	1.32316200352579	46.7999954223633	1.3067433690833	46.7999954223633	2.00334574310364	46.7999954223633	1.95371811674894	46.8999977111816	2.62134422799681	46.8999977111816	2.75350428573511	46.9999961853027	4.14401555518543	46.9999961853027	4.42704187237518
46.8000030517578	0.365773115200682	46.8000030517578	0.521640087202752	46.9000015258789	1.32798337150234	46.9000015258789	1.30901028067343	46.9000015258789	2.01272374365999	46.9000015258789	1.9569615588005	47.0000038146973	2.62546805633247	47.0000038146973	2.75748576116828	47.1000022888184	4.1524034164886	47.1000022888184	4.43116812942825
46.9000015258789	0.369080362087516	46.9000015258789	0.522558187462557	47	1.32880623721303	47	1.31127504662681	47	2.0123165015857	47	1.96020136398188	47.1000022888184	2.62916442849928	47.1000022888184	2.76146068696972	47.2000007629395	4.15327052285193	47.2000007629395	4.43528112352024
47	0.371365475958555	47	0.523475542204241	47.0999984741211	1.3333742365412	47.0999984741211	1.31353784167648	47.0999984741211	2.01659021141586	47.0999984741211	1.96343778340455	47.2000007629395	2.63419916562088	47.2000007629395	2.76542937692018	47.2999992370605	4.15492171282949	47.2999992370605	4.43938121056884
47.0999984741211	0.371354284865447	47.0999984741211	0.524392152032998	47.1999969482422	1.33265242878315	47.1999969482422	1.31579866753765	47.1999969482422	2.02056085713866	47.1999969482422	1.96667082060708	47.2999992370605	2.64045393371998	47.2999992370605	2.76939184080266	47.3999977111816	4.16019494816555	47.3999977111816	4.44346843108057
47.1999969482422	0.371868298957452	47.1999969482422	0.525308017553527	47.2999954223633	1.33289024460464	47.2999954223633	1.31805752592401	47.2999954223633	2.02505714816925	47.2999954223633	1.96990047912435	47.3999977111816	2.64717426095649	47.3999977111816	2.77334808838486	47.4999961853027	4.1675197718414	47.4999961853027	4.44754282543539
47.3000030517578	0.372591968857705	47.3000030517578	0.526223209160994	47.4000015258789	1.33495729727474	47.4000015258789	1.32031459066272	47.4000015258789	2.03288074146076	47.4000015258789	1.97312700850854	47.5000038146973	2.65410755638459	47.5000038146973	2.77729843055146	47.6000022888184	4.17852058894823	47.6000022888184	4.45160474328124
47.4000015258789	0.372907147801016	47.4000015258789	0.527137587820511	47.5	1.340089153804	47.5	1.32256951908489	47.5	2.03626361347142	47.5	1.97634991998816	47.6000022888184	2.66008109433369	47.6000022888184	2.78124227430267	47.7000007629395	4.18361208771148	47.7000007629395	4.45565360498718
47.5	0.376708802977191	47.5	0.528051223982974	47.5999984741211	1.34508339856711	47.5999984741211	1.32482248516461	47.5999984741211	2.03875795264685	47.5999984741211	1.97956946336546	47.7000007629395	2.66241980946415	47.7000007629395	2.78517993096585	47.7999992370605	4.18646699967667	47.7999992370605	4.45968976092418
47.5999984741211	0.380163453048226	47.5999984741211	0.528964118251103	47.6999969482422	1.34446546697836	47.6999969482422	1.32707349060967	47.6999969482422	2.03997400280787	47.6999969482422	1.98278564216067	47.7999992370605	2.66293704583859	47.7999992370605	2.78911141024775	47.8999977111816	4.18917257954126	47.8999977111816	4.46371325097036
47.6999969482422	0.381558691426108	47.6999969482422	0.529876271227124	47.7999954223633	1.3415336074022	47.7999954223633	1.32932253712636	47.7999954223633	2.04034214709009	47.7999954223633	1.98599845989039	47.8999977111816	2.66863882426969	47.8999977111816	2.79303672183993	47.9999961853027	4.19009124637068	47.9999961853027	4.46772411487948
47.8000030517578	0.381688101540021	47.8000030517578	0.530787753020828	47.9000015258789	1.34057786141511	47.9000015258789	1.33156979778681	47.9000015258789	2.04185813486674	47.9000015258789	1.98920816480568	48.0000038146973	2.67472865612308	48.0000038146973	2.79695617419639	48.1000022888184	4.19661681015532	48.1000022888184	4.47172269685122
47.9000015258789	0.381291807394518	47.9000015258789	0.531698425160899	48	1.34022287923563	48	1.33381493141063	48	2.04810122330036	48	1.99241427068386	48.1000022888184	2.68178675272793	48.1000022888184	2.80086917895457	48.2000007629395	4.20500997740328	48.2000007629395	4.4757084262965
48	0.383002849446711	48	0.53260835781263	48.0999984741211	1.34301919876907	48.0999984741211	1.33605811121627	48.0999984741211	2.05119947934054	48.0999984741211	1.99561702602475	48.2000007629395	2.68741959710769	48.2000007629395	2.80477604500771	48.2999992370605	4.21230067185115	48.2999992370605	4.47968164793908
48.0999984741211	0.385025596969172	48.0999984741211	0.533517551576276	48.1999969482422	1.34741427602785	48.1999969482422	1.33829933890413	48.1999969482422	2.05533986383671	48.1999969482422	1.9988164343304	48.2999992370605	2.69636312668536	48.2999992370605	2.80867678198693	48.3999977111816	4.22143803877862	48.3999977111816	4.48364240103492
48.1999969482422	0.385218832902865	48.1999969482422	0.534426007051601	48.2999954223633	1.35338044788114	48.2999954223633	1.34053861617313	48.2999954223633	2.05741929868236	48.2999954223633	2.00201249909921	48.3999977111816	2.70573821248308	48.3999977111816	2.81257139950834	48.4999961853027	4.22767829851819	48.4999961853027	4.4875907248233
48.3000030517578	0.389429330337407	48.3000030517578	0.535333794064179	48.4000015258789	1.35905695268775	48.4000015258789	1.34277611534366	48.4000015258789	2.06487315468348	48.4000015258789	2.00520546728793	48.5000038146973	2.70723749802528	48.5000038146973	2.81646020361429	48.6000022888184	4.23145263075367	48.6000022888184	4.49152695813047
48.4000015258789	0.395359579287287	48.4000015258789	0.536240774703975	48.5	1.36236272914721	48.5	1.34501149671739	48.5	2.07047515666909	48.5	2.00839485520942	48.6000022888184	2.70762836328049	48.6000022888184	2.82034261054327	48.7000007629395	4.23316313929081	48.7000007629395	4.49545053925747
48.5	0.393639019198417	48.5	0.53714701885184	48.5999984741211	1.36335871988376	48.5999984741211	1.34724493276037	48.5999984741211	2.07241267863446	48.5999984741211	2.01158091006787	48.7000007629395	2.71263312503743	48.7000007629395	2.82421892677347	48.7999992370605	4.23724614181083	48.7999992370605	4.49936180773072
48.5999984741211	0.39309725808198	48.5999984741211	0.538052527105574	48.6999969482422	1.36065601994051	48.6999969482422	1.34947642516567	48.6999969482422	2.07254773591831	48.6999969482422	2.01476363534724	48.7999992370605	2.71404826545222	48.7999992370605	2.82808916186107	48.8999977111816	4.23908015118195	48.8999977111816	4.50326080219087
48.6999969482422	0.388883233794331	48.6999969482422	0.538957300062487	48.7999954223633	1.35897492437107	48.7999954223633	1.35170597562488	48.7999954223633	2.07354592555748	48.7999954223633	2.01794303452788	48.8999977111816	2.71462754950062	48.8999977111816	2.83195332534735	48.9999961853027	4.24531574305729	48.9999961853027	4.50714756115777
48.8000030517578	0.388103093134305	48.8000030517578	0.539861407265083	48.9000015258789	1.35752872434568	48.9000015258789	1.35393375570994	48.9000015258789	2.07713177202277	48.9000015258789	2.02111935327898	49.0000038146973	2.72008671533422	49.0000038146973	2.83581172088194	49.1000022888184	4.25091695241372	49.1000022888184	4.51102241817668
48.9000015258789	0.385971041542689	48.9000015258789	0.54076471136234	49	1.35676243206854	49	1.35615942719809	49	2.08550691993059	49	2.02429211043572	49.1000022888184	2.72585112692559	49.1000022888184	2.83966376926848	49.2000007629395	4.25642327385867	49.2000007629395	4.51488482030943
49	0.387491492306253	49	0.541667281951814	49.0999984741211	1.35797775379979	49.0999984741211	1.35838316180631	49.0999984741211	2.09110714250892	49.0999984741211	2.02746155191345	49.2000007629395	2.73092159604312	49.2000007629395	2.84350977458904	49.2999992370605	4.26076682429721	49.2999992370605	4.51873510179095
49.0999984741211	0.387829466593757	49.0999984741211	0.542569119628859	49.1999969482422	1.36195382800815	49.1999969482422	1.36060496122035	49.1999969482422	2.09650964584853	49.1999969482422	2.03062768117817	49.2999992370605	2.73344441396148	49.2999992370605	2.84734974632553	49.3999977111816	4.2662915471401	49.3999977111816	4.52257330066216
49.1999969482422	0.39039044034871	49.1999969482422	0.543470224988342	49.2999954223633	1.36266908500056	49.2999954223633	1.36282482712452	49.2999954223633	2.09690796292762	49.2999954223633	2.03379050169225	49.3999977111816	2.73699931523788	49.3999977111816	2.85118369380416	49.4999961853027	4.2708556083544	49.4999961853027	4.52639945484531
49.3000030517578	0.389484000343145	49.3000030517578	0.544370667290843	49.4000015258789	1.36212870675536	49.4000015258789	1.36504293034552	49.4000015258789	2.09820156511887	49.4000015258789	2.03695025784407	49.5000038146973	2.73837182475745	49.5000038146973	2.85501191835926	49.6000022888184	4.27396998338372	49.6000022888184	4.53021389268806
49.4000015258789	0.38835399520849	49.4000015258789	0.545270309742085	49.5	1.3611360691566	49.5	1.36725893412982	49.5	2.09749953814207	49.5	2.04010647097798	49.6000022888184	2.74245497829907	49.6000022888184	2.85883384537688	49.7000007629395	4.27958780997415	49.7000007629395	4.53401606987746
49.5	0.383416145348747	49.5	0.546169221657481	49.5999984741211	1.36243615408421	49.5999984741211	1.36947300944855	49.5999984741211	2.10121095095383	49.5999984741211	2.04325938572726	49.7000007629395	2.74752941798215	49.7000007629395	2.86264977655985	49.7999992370605	4.28456502522022	49.7999992370605	4.5378063154405
49.5999984741211	0.384320006272901	49.5999984741211	0.547067403629945	49.6999969482422	1.36728222600505	49.6999969482422	1.3716851579802	49.6999969482422	2.10503823882027	49.6999969482422	2.04640900554001	49.7999992370605	2.75308393883006	49.7999992370605	2.86645972131437	49.8999977111816	4.29025770449334	49.8999977111816	4.54158466668017
49.6999969482422	0.381892595354657	49.6999969482422	0.547964856251909	49.7999954223633	1.37286500878781	49.7999954223633	1.3738953814018	49.7999954223633	2.1117418331296	49.7999954223633	2.04955533386078	49.8999977111816	2.75946902586293	49.8999977111816	2.87026368903193	49.9999961853027	4.29986498672679	49.9999961853027	4.54535116087473
49.8000030517578	0.38412026986407	49.8000030517578	0.548861648503174	49.9000015258789	1.38069625463868	49.9000015258789	1.3761038497981	49.9000015258789	2.1167844971651	49.9000015258789	2.05269861380381	50.0000038146973	2.7684023478796	50.0000038146973	2.87406197863072	50.1000022888184	4.30725652439378	50.1000022888184	4.54910612137537
49.9000015258789	0.38489170334924	49.9000015258789	0.54975764414395	50	1.38396589334207	50	1.37831022787838	50	2.12382016013908	50	2.05583836920958	50.1000022888184	2.77705468199656	50.1000022888184	2.87785401993582	50.2000007629395	4.3133065157881	50.2000007629395	4.55284901235037
50	0.387842466497204	50	0.550652912208645	50.0999984741211	1.38862625339971	50.0999984741211	1.38051468587119	50.0999984741211	2.12572969295707	50.0999984741211	2.05897484343596	50.2000007629395	2.78382912614416	50.2000007629395	2.88164011229104	50.2999992370605	4.31654448685185	50.2999992370605	4.5565801576898
50.0999984741211	0.387838737126003	50.0999984741211	0.55154745328775	50.1999969482422	1.38956109854917	50.1999969482422	1.38271722544776	50.1999969482422	2.12992872098584	50.1999969482422	2.0621080399133	50.2999992370605	2.78722928534717	50.2999992370605	2.88542026502922	50.3999977111816	4.32099723529518	50.3999977111816	4.56029959425441
50.1999969482422	0.387456639435186	50.1999969482422	0.552441267971266	50.2999954223633	1.38952349444207	50.2999954223633	1.38491784827793	50.2999954223633	2.13349489444954	50.2999954223633	2.06523796206841	50.3999977111816	2.79104424898287	50.3999977111816	2.88919448746862	50.4999961853027	4.32725604877032	50.4999961853027	4.56400735878967
50.3000030517578	0.386448349659986	50.3000030517578	0.553334424959353	50.4000015258789	1.3884413394635	50.4000015258789	1.3871167237077	50.4000015258789	2.13420896748175	50.4000015258789	2.06836485174809	50.5000038146973	2.79366017240045	50.5000038146973	2.89296307619021	50.6000022888184	4.33136797833595	50.6000022888184	4.56770376947984
50.4000015258789	0.384650141149905	50.4000015258789	0.554226788564461	50.5	1.38847188283489	50.5	1.38931351790281	50.5	2.1327829751981	50.5	2.0714882352759	50.6000022888184	2.79619801980152	50.6000022888184	2.89672546547782	50.7000007629395	4.33591640650684	50.7000007629395	4.57138829885031
50.5	0.378920370780179	50.5	0.555118427541134	50.5999984741211	1.3896148617805	50.5999984741211	1.39150840035245	50.5999984741211	2.1363146290123	50.5999984741211	2.07460835474101	50.7000007629395	2.80181620717758	50.7000007629395	2.90048195233474	50.7999992370605	4.34584654351875	50.7999992370605	4.57506126574312
50.5999984741211	0.381070900638406	50.5999984741211	0.556009342592496	50.6999969482422	1.38949344678258	50.6999969482422	1.39370137272067	50.6999969482422	2.13931771037369	50.6999969482422	2.07772521355611	50.7999992370605	2.80825204757002	50.7999992370605	2.90423254602107	50.8999977111816	4.34844070738382	50.8999977111816	4.57872270644671
50.6999969482422	0.378855194928292	50.6999969482422	0.556899534201016	50.7999954223633	1.3934646202033	50.7999954223633	1.39589243667011	50.7999954223633	2.14456061689816	50.7999954223633	2.08083881513041	50.8999977111816	2.81011791732271	50.8999977111816	2.90797725578245	50.9999961853027	4.3574086910121	50.9999961853027	4.58237265713627
50.8000030517578	0.380841058182341	50.8000030517578	0.557789070787624	50.9000015258789	1.39336017810547	50.9000015258789	1.39808176081124	50.9000015258789	2.14582597410208	50.9000015258789	2.08394940004984	51.0000038146973	2.81951704013682	51.0000038146973	2.911716375881	51.1000022888184	4.36665141874983	51.1000022888184	4.58601143103754
50.9000015258789	0.381191815687998	50.9000015258789	0.558677817215101	51	1.39801119406729	51	1.40026901275996	51	2.14896382589359	51	2.08705649710817	51.1000022888184	2.82363625877315	51.1000022888184	2.91544934502443	51.2000007629395	4.3735708151753	51.2000007629395	4.58963850890371
51	0.390295596553187	51	0.55956584195962	51.0999984741211	1.40072043864438	51.0999984741211	1.4024543612693	51.0999984741211	2.15657307231595	51.0999984741211	2.09016034713248	51.2000007629395	2.82778778153352	51.2000007629395	2.9191764578939	51.2999992370605	4.38156113646983	51.2999992370605	4.59325420460849
51.0999984741211	0.392110549944846	51.0999984741211	0.560453145607202	51.1999969482422	1.40367049209362	51.1999969482422	1.40463780799617	51.1999969482422	2.16114016311985	51.1999969482422	2.09326095351792	51.2999992370605	2.83625919337555	51.2999992370605	2.92289772367739	51.3999977111816	4.38748587053669	51.3999977111816	4.59685855387798
51.1999969482422	0.393096514530043	51.1999969482422	0.561339728743394	51.2999954223633	1.41095699873131	51.2999954223633	1.40681935459605	51.2999954223633	2.16716442523921	51.2999954223633	2.09635831965617	51.3999977111816	2.83832362016256	51.3999977111816	2.92661315154855	51.4999961853027	4.3898895830971	51.4999961853027	4.60045159221357
51.3000030517578	0.399808946692247	51.3000030517578	0.562225659512848	51.4000015258789	1.41532798666321	51.4000015258789	1.40899916894708	51.4000015258789	2.16765622515868	51.4000015258789	2.09945268487896	51.5000038146973	2.83990045506471	51.5000038146973	2.93032303346881	51.6000022888184	4.3968115593716	51.6000022888184	4.6040336278584
51.4000015258789	0.399876662078896	51.4000015258789	0.563110803326145	51.5	1.41638072360638	51.5	1.41117692010903	51.5	2.17115233604	51.5	2.10254358043735	51.6000022888184	2.84747189878817	51.6000022888184	2.93402681253527	51.7000007629395	4.40416912116871	51.7000007629395	4.60760414980082
51.5	0.399497355790118	51.5	0.563995228381899	51.5999984741211	1.42139039562244	51.5999984741211	1.41335277610197	51.5999984741211	2.17562618996726	51.5999984741211	2.10563124590293	51.7000007629395	2.8487464789232	51.7000007629395	2.93772478112514	51.7999992370605	4.40831821298707	51.7999992370605	4.61116346701472
51.5999984741211	0.402705185791092	51.5999984741211	0.564878935263763	51.6999969482422	1.41968006231309	51.6999969482422	1.4155267385757	51.6999969482422	2.17908943372458	51.6999969482422	2.10871568465343	51.7999992370605	2.8457276900881	51.7999992370605	2.94141694835494	51.8999977111816	4.41520503676384	51.8999977111816	4.61471161466297
51.6999969482422	0.404468427162101	51.6999969482422	0.565761924554925	51.7999954223633	1.41973667400725	51.7999954223633	1.41769880917858	51.7999954223633	2.18041777874441	51.7999954223633	2.11179690006314	51.8999977111816	2.8495522657804	51.8999977111816	2.94510332332691	51.9999961853027	4.42107467639926	51.9999961853027	4.61824862779844
51.8000030517578	0.40069588132701	51.8000030517578	0.566644264123818	51.9000015258789	1.42355464915636	51.9000015258789	1.41986915493708	51.9000015258789	2.18376973285376	51.9000015258789	2.11487513021611	52.0000038146973	2.85420394377525	52.0000038146973	2.9487841957199	52.1000022888184	4.43067383817561	52.1000022888184	4.62177480995184
51.9000015258789	0.40500535256524	51.9000015258789	0.567525819926605	52	1.42708271424908	52	1.42203744617752	52	2.18500728452636	52	2.11794990880791	52.1000022888184	2.85981918669768	52.1000022888184	2.95245901298608	52.2000007629395	4.43574831832666	52.2000007629395	4.62528965793956
52	0.40877117121363	52	0.568406659885463	52.0999984741211	1.4289432497626	52.0999984741211	1.42420385046131	52.0999984741211	2.18983007061252	52.0999984741211	2.12102147416122	52.2000007629395	2.85794086727492	52.2000007629395	2.95612806521685	52.2999992370605	4.44090116127518	52.2999992370605	4.62879347591972
52.0999984741211	0.415135393134733	52.0999984741211	0.569286784581694	52.1999969482422	1.43225349359091	52.1999969482422	1.42636836943055	52.1999969482422	2.19508562032115	52.1999969482422	2.12408982963646	52.2999992370605	2.8602521404764	52.2999992370605	2.95979136145782	52.3999977111816	4.44536535736825	52.3999977111816	4.63228629850905
52.1999969482422	0.417849412935539	52.1999969482422	0.570166194596132	52.2999954223633	1.43397231104245	52.2999954223633	1.42853100472591	52.2999954223633	2.19949127257951	52.2999954223633	2.12715497780974	52.3999977111816	2.86034090254452	52.3999977111816	2.96344891066722	52.4999961853027	4.45049964581449	52.4999961853027	4.6357681602162
52.3000030517578	0.42035785893404	52.3000030517578	0.571044957522115	52.4000015258789	1.43499212412098	52.4000015258789	1.4306919227698	52.4000015258789	2.20446016599908	52.4000015258789	2.13021715575962	52.5000038146973	2.86556479924093	52.5000038146973	2.9671010002049	52.6000022888184	4.45352112646106	52.6000022888184	4.63923935984149
52.4000015258789	0.421403145713157	52.4000015258789	0.571922939859179	52.5	1.43454904077589	52.5	1.43285079549037	52.5	2.20633789538624	52.5	2.13327590007972	52.6000022888184	2.86757016531374	52.6000022888184	2.97074708194484	52.7000007629395	4.45576181174056	52.7000007629395	4.64269940205
52.5	0.421644961888887	52.5	0.572800209254183	52.5999984741211	1.43651093383596	52.5999984741211	1.43500778945072	52.5999984741211	2.2082130493709	52.5999984741211	2.13633144784785	52.7000007629395	2.86737122762315	52.7000007629395	2.97438744370868	52.7999992370605	4.45619804936086	52.7999992370605	4.64614858626008
52.5999984741211	0.421189911601687	52.5999984741211	0.57367676628609	52.6999969482422	1.4397232208521	52.6999969482422	1.43716290628588	52.6999969482422	2.20804614676399	52.6999969482422	2.13938380240484	52.7999992370605	2.87050170062321	52.7999992370605	2.97802209446992	52.8999977111816	4.45955810978739	52.8999977111816	4.6495869465518
52.6999969482422	0.420311681848943	52.6999969482422	0.574552611533392	52.7999954223633	1.44199328568448	52.7999954223633	1.43931614762944	52.7999954223633	2.20976529088784	52.7999954223633	2.14243296708802	52.8999977111816	2.87772578147906	52.8999977111816	2.98165104318799	52.9999961853027	4.4644566907682	52.9999961853027	4.65301451689901
52.8000030517578	0.419361981415932	52.8000030517578	0.575427812315446	52.9000015258789	1.44471831592818	52.9000015258789	1.44146767918097	52.9000015258789	2.21130358264054	52.9000015258789	2.14547917750303	53.0000038146973	2.88283088517892	53.0000038146973	2.98527457502807	53.1000022888184	4.47441957758929	53.1000022888184	4.65643159136451
52.9000015258789	0.420691766615164	52.9000015258789	0.576302235672958	53	1.4449753164572	53	1.44361717429372	53	2.2116832372858	53	2.14852197219406	53.1000022888184	2.88580229860145	53.1000022888184	2.9888921460488	53.2000007629395	4.48189214273862	53.2000007629395	4.65983768219819
53	0.424443059757323	53	0.577175948978591	53.0999984741211	1.44678253958045	53.0999984741211	1.44576479880734	53.0999984741211	2.21655270871724	53.0999984741211	2.15156158700282	53.2000007629395	2.89195974276663	53.2000007629395	2.99250404182141	53.2999992370605	4.48638470285277	53.2999992370605	4.66323308430155
53.0999984741211	0.423337115248614	53.0999984741211	0.578048952808976	53.1999969482422	1.44965508135556	53.1999969482422	1.44791055434981	53.1999969482422	2.21743473675724	53.1999969482422	2.15459802525283	53.2999992370605	2.89632023452123	53.2999992370605	2.9961102712494	53.3999977111816	4.49057003751295	53.3999977111816	4.66661783121785
53.1999969482422	0.427013432812601	53.1999969482422	0.578921247740276	53.2999954223633	1.45409852801367	53.2999954223633	1.45005444254767	53.2999954223633	2.22054236516487	53.2999954223633	2.15763129026417	53.3999977111816	2.89784900943232	53.3999977111816	2.99971084322238	53.4999961853027	4.49475484233244	53.4999961853027	4.66999195638538
53.3000030517578	0.430703136993543	53.3000030517578	0.579792900818979	53.4000015258789	1.46004131845621	53.4000015258789	1.4521966283808	53.4000015258789	2.2217041245367	53.4000015258789	2.16066161641406	53.5000038146973	2.89923669009568	53.5000038146973	3.00330604067586	53.6000022888184	4.50199926254027	53.6000022888184	4.67335574935615
53.4000015258789	0.431529962692366	53.4000015258789	0.580663779624768	53.5	1.45719221283161	53.5	1.45433678662137	53.5	2.22319084296669	53.5	2.16368854465305	53.6000022888184	2.89733311598502	53.6000022888184	3.00689532392212	53.7000007629395	4.50826416958171	53.7000007629395	4.676708730119
53.5	0.432233622525018	53.5	0.581533951257223	53.5999984741211	1.4589658785244	53.5999984741211	1.45647508238873	53.5999984741211	2.22744001637238	53.5999984741211	2.16671230959323	53.7000007629395	2.90229422165157	53.7000007629395	3.01047897629956	53.7999992370605	4.51334517442501	53.7999992370605	4.68005118882438
53.5999984741211	0.431035648469333	53.5999984741211	0.582403416290653	53.6999969482422	1.45921758442637	53.6999969482422	1.45861151730384	53.6999969482422	2.23292754516206	53.6999969482422	2.16973291454093	53.7999992370605	2.90658273767531	53.7999992370605	3.01405700664233	53.8999977111816	4.51819058269575	53.8999977111816	4.68338315849438
53.6999969482422	0.43085337814955	53.6999969482422	0.583272175298903	53.7999954223633	1.46483997862015	53.7999954223633	1.46074609298624	53.7999954223633	2.24014432229978	53.7999954223633	2.17275036279907	53.8999977111816	2.91378839076879	53.8999977111816	3.01762942377079	53.9999961853027	4.52391137638006	53.9999961853027	4.68670467204793
53.8000030517578	0.43203151275975	53.8000030517578	0.584140295056698	53.9000015258789	1.46985790714098	53.9000015258789	1.46287897369922	53.9000015258789	2.24632265775472	53.9000015258789	2.17576488752287	54.0000038146973	2.91622520039527	54.0000038146973	3.02119650840828	54.1000022888184	4.53271995028535	54.1000022888184	4.69001601452433
53.9000015258789	0.437418285804597	53.9000015258789	0.585007643680519	54	1.47302202220908	54	1.46500983562775	54	2.24964340457154	54	2.17877603205673	54.1000022888184	2.9217252436938	54.1000022888184	3.02475772508748	54.2000007629395	4.54224729430553	54.2000007629395	4.69331671339943
54	0.4392408732474	54	0.585874287997967	54.0999984741211	1.47906920609603	54.0999984741211	1.46713884317399	54.0999984741211	2.25542079171828	54.0999984741211	2.18178402978951	54.2000007629395	2.92915633038319	54.2000007629395	3.02831335493151	54.2999992370605	4.54696648202389	54.2999992370605	4.69660705430203
54.0999984741211	0.442069180859107	54.0999984741211	0.586740228581041	54.1999969482422	1.48543232973043	54.1999969482422	1.46926599795192	54.1999969482422	2.26141034369266	54.1999969482422	2.18478888401047	54.2999992370605	2.93279815730784	54.2999992370605	3.03186340670576	54.3999977111816	4.55039643378223	54.3999977111816	4.69988706974202
54.1999969482422	0.445500260110748	54.1999969482422	0.587605466001279	54.2999954223633	1.48389302778105	54.2999954223633	1.47139130157411	54.2999954223633	2.26010502177178	54.2999954223633	2.18779059800546	54.3999977111816	2.93669787178624	54.3999977111816	3.03540788916191	54.4999961853027	4.55444928024917	54.4999961853027	4.70315679212796
54.3000030517578	0.447429777306752	54.3000030517578	0.588470066762748	54.4000015258789	1.48313144279109	54.4000015258789	1.47351491759042	54.4000015258789	2.26141323652701	54.4000015258789	2.19078940371411	54.5000038146973	2.94032143699405	54.5000038146973	3.03894708082854	54.6000022888184	4.55799209674569	54.6000022888184	4.70641650205774
54.4000015258789	0.446352138411385	54.4000015258789	0.589333899516547	54.5	1.48582007178811	54.5	1.47563652359244	54.5	2.26296604715026	54.5	2.19378484686218	54.6000022888184	2.94741978546699	54.6000022888184	3.04248045042575	54.7000007629395	4.56504204505745	54.7000007629395	4.70966573432457
54.5	0.44787852061927	54.5	0.590197030819408	54.5999984741211	1.48993352159778	54.5999984741211	1.47775628326827	54.5999984741211	2.2655418370714	54.5999984741211	2.19677715962171	54.7000007629395	2.95319236006071	54.7000007629395	3.04600827687878	54.7999992370605	4.57104199215428	54.7999992370605	4.71290476992981
54.5999984741211	0.452569318761562	54.5999984741211	0.591059461241027	54.6999969482422	1.49776970158018	54.6999969482422	1.47987419822496	54.6999969482422	2.2724308713041	54.6999969482422	2.19976634526498	54.7999992370605	2.9531037191673	54.7999992370605	3.04953056888483	54.8999977111816	4.57432882306057	54.8999977111816	4.71613364103935
54.6999969482422	0.455803656139324	54.6999969482422	0.591921191350648	54.7999954223633	1.50231724844161	54.7999954223633	1.48199027006815	54.7999954223633	2.27885199091361	54.7999954223633	2.2027524070609	54.8999977111816	2.95796030456404	54.8999977111816	3.05304733512754	54.9999961853027	4.58087964565311	54.9999961853027	4.71935237955129
54.8000030517578	0.459171033204257	54.8000030517578	0.592782287382777	54.9000015258789	1.50663131977217	54.9000015258789	1.48410466163734	54.9000015258789	2.28172085049755	54.9000015258789	2.20573557573984	55.0000038146973	2.96439694691526	55.0000038146973	3.05655885195789	55.1000022888184	4.58739601279194	55.1000022888184	4.72256126168275
54.9000015258789	0.459254038705694	54.9000015258789	0.593642618520966	55	1.51212169866812	55	1.48621705192467	55	2.28326979485155	55	2.20871539939652	55.1000022888184	2.96675008652528	55.1000022888184	3.06006459225079	55.2000007629395	4.59252905315407	55.2000007629395	4.72575982952791
55	0.462870844997269	55	0.594502251052175	55.0999984741211	1.51819361559774	55.0999984741211	1.48832760390729	55.0999984741211	2.28520782592113	55.0999984741211	2.21169210899253	55.2000007629395	2.96839819503202	55.2000007629395	3.0635648327508	55.2999992370605	4.59733632447023	55.2999992370605	4.72894835987473
55.0999984741211	0.462861728522512	55.0999984741211	0.595361185543813	55.1999969482422	1.52201151245754	55.1999969482422	1.49043631918533	55.1999969482422	2.28864837697984	55.1999969482422	2.21466570778328	55.2999992370605	2.97263745709461	55.2999992370605	3.06705958208755	55.3999977111816	4.60368962839948	55.3999977111816	4.73212688422414
55.1999969482422	0.466522996780441	55.1999969482422	0.596219422562835	55.2999954223633	1.52465831809786	55.2999954223633	1.49254319935756	55.2999954223633	2.29127069176593	55.2999954223633	2.21763619902082	55.3999977111816	2.97744918649187	55.3999977111816	3.0705488488593	55.4999961853027	4.61165153360344	55.4999961853027	4.73529543397861
55.3000030517578	0.470555655742828	55.3000030517578	0.597077028075284	55.4000015258789	1.52948038736122	55.4000015258789	1.49464840655621	55.4000015258789	2.29681541328046	55.4000015258789	2.2206038122326	55.5000038146973	2.98243285597255	55.5000038146973	3.07403290708961	55.6000022888184	4.61515651852824	55.6000022888184	4.73845428105022
55.4000015258789	0.472212681963356	55.4000015258789	0.597933871795008	55.5	1.53643473325064	55.5	1.49675162116787	55.5	2.2993132226984	55.5	2.22356809786996	55.6000022888184	2.98727087306452	55.6000022888184	3.07751123393289	55.7000007629395	4.62021024725345	55.7000007629395	4.74160297467519
55.5	0.473718039730556	55.5	0.598790019740288	55.5999984741211	1.53734070389783	55.5999984741211	1.49885300546185	55.5999984741211	2.29837960078021	55.5999984741211	2.22652928569037	55.7000007629395	2.99033214114479	55.7000007629395	3.08098410396827	55.7999992370605	4.62187257189998	55.7999992370605	4.74474178732782
55.5999984741211	0.476980549916334	55.5999984741211	0.599645472476258	55.6999969482422	1.53941706954811	55.6999969482422	1.50095256103141	55.6999969482422	2.29770320635089	55.6999969482422	2.22948737893246	55.7999992370605	2.98985288304448	55.7999992370605	3.08445152575646	55.8999977111816	4.62891207796565	55.8999977111816	4.74787075002028
55.6999969482422	0.474085276069673	55.6999969482422	0.600500230567595	55.7999954223633	1.53641562714438	55.7999954223633	1.50305028946846	55.7999954223633	2.29682819369646	55.7999954223633	2.23244238083154	55.8999977111816	2.99322830194251	55.8999977111816	3.08791350784474	55.9999961853027	4.63201598128944	55.9999961853027	4.75098989366796
55.8000030517578	0.47143145724749	55.8000030517578	0.601354359712968	55.9000015258789	1.5354537580788	55.9000015258789	1.50514635220105	55.9000015258789	2.29921347250183	55.9000015258789	2.23539451971842	56.0000038146973	2.99325773103556	56.0000038146973	3.091370322278	56.1000022888184	4.63268305590282	56.1000022888184	4.75409948594585
55.9000015258789	0.469972887653967	55.9000015258789	0.602207730154373	56	1.53274069081726	56	1.50724043100416	56	2.2968155100607	56	2.2383433483888	56.1000022888184	2.99016911281979	56.1000022888184	3.0948214501415	56.2000007629395	4.63759736830707	56.2000007629395	4.75719908312172
56	0.469684315779887	56	0.603060407625719	56.0999984741211	1.53050859781615	56.0999984741211	1.50933268744236	56.0999984741211	2.29437402653639	56.0999984741211	2.24128909540229	56.2000007629395	2.99354004560792	56.2000007629395	3.0982671638675	56.2999992370605	4.64041981868195	56.2999992370605	4.76028895339555
56.0999984741211	0.468163549070596	56.0999984741211	0.603912392680701	56.1999969482422	1.52941727567577	56.1999969482422	1.51142312310207	56.1999969482422	2.29737322237816	56.1999969482422	2.2442317639809	56.2999992370605	2.99430218559155	56.2999992370605	3.10170747194994	56.3999977111816	4.64554430432963	56.3999977111816	4.7633691270921
56.1999969482422	0.469704272767558	56.1999969482422	0.604763685904476	56.2999954223633	1.52909682451354	56.2999954223633	1.51351173956835	56.2999954223633	2.2974376715365	56.2999954223633	2.24717135734326	56.3999977111816	2.99532302115131	56.3999977111816	3.10514238286949	56.4999961853027	4.65170871096871	56.4999961853027	4.76643963481666
56.3000030517578	0.469299400252567	56.3000030517578	0.605614352729294	56.4000015258789	1.52820864440127	56.4000015258789	1.51559869756817	56.4000015258789	2.29850989742863	56.4000015258789	2.25010810262983	56.5000038146973	3.00126342040312	56.5000038146973	3.10857216654396	56.6000022888184	4.65425854156638	56.6000022888184	4.76950074006561
56.4000015258789	0.467182474058063	56.4000015258789	0.606464263923043	56.5	1.5305994837363	56.5	1.51768368025888	56.5	2.3022762440014	56.5	2.25304155496842	56.6000022888184	3.00646743231391	56.6000022888184	3.11199630811655	56.7000007629395	4.66174787620184	56.7000007629395	4.77255200602052
56.5	0.469788414668074	56.5	0.607313484969786	56.5999984741211	1.53502750831558	56.5999984741211	1.51976684850334	56.5999984741211	2.30620242748591	56.5999984741211	2.2559719417271	56.7000007629395	3.0113398256226	56.7000007629395	3.11541507788943	56.7999992370605	4.67091607507791	56.7999992370605	4.77559369672227
56.5999984741211	0.472557967423199	56.5999984741211	0.608162016430006	56.6999969482422	1.53881877066306	56.6999969482422	1.52184820388118	56.6999969482422	2.31123899660452	56.6999969482422	2.2588992661113	56.7999992370605	3.01864577182641	56.7999992370605	3.11882848429038	56.8999977111816	4.67603888158919	56.8999977111816	4.77862584222074
56.6999969482422	0.474149230718467	56.6999969482422	0.609009858863728	56.7999954223633	1.54581290928763	56.7999954223633	1.52392774797068	56.7999954223633	2.31935201318447	56.7999954223633	2.26182353132313	56.8999977111816	3.02423457840632	56.8999977111816	3.12223653573399	56.9999961853027	4.68396313786161	56.9999961853027	4.78164847247184
56.8000030517578	0.477871227360993	56.8000030517578	0.609857077437983	56.9000015258789	1.55107671720725	56.9000015258789	1.52600564080074	56.9000015258789	2.32491582118655	56.9000015258789	2.26474496331888	57.0000038146973	3.03077486945131	57.0000038146973	3.12563950002772	57.1000022888184	4.68962436129823	57.1000022888184	4.78466184686502
56.9000015258789	0.47996003186563	56.9000015258789	0.610703543444525	57	1.55472359870146	57	1.52808156690509	57	2.33204005265543	57	2.26766311954636	57.1000022888184	3.03429355883691	57.1000022888184	3.12903686634098	57.2000007629395	4.69426498082885	57.2000007629395	4.7876655353948
57	0.483561610580182	57	0.611549322101986	57.0999984741211	1.55844789746789	57.0999984741211	1.53015568644795	57.0999984741211	2.33714740963205	57.0999984741211	2.27057822618831	57.2000007629395	3.03878884237383	57.2000007629395	3.1324289028626	57.2999992370605	4.69985367983827	57.2999992370605	4.7906597979869
57.0999984741211	0.48380294368144	57.0999984741211	0.612394413968587	57.1999969482422	1.56351345194253	57.1999969482422	1.53222800100219	57.1999969482422	2.3400035729328	57.1999969482422	2.2734902864337	57.2999992370605	3.04486997736694	57.2999992370605	3.13581561795473	57.3999977111816	4.70704238162489	57.3999977111816	4.79364466422475
57.1999969482422	0.485598700678565	57.1999969482422	0.6132388196021	57.2999954223633	1.56848325852297	57.2999954223633	1.53429851213933	57.2999954223633	2.34623562653451	57.2999954223633	2.27639930346821	57.3999977111816	3.05062284246287	57.3999977111816	3.1391970199665	57.4999961853027	4.70982565032045	57.4999961853027	4.79662016359943
57.3000030517578	0.487391636054781	57.3000030517578	0.614082603905408	57.4000015258789	1.56845924183654	57.4000015258789	1.53636737919325	57.4000015258789	2.35287192544365	57.4000015258789	2.27930550207018	57.5000038146973	3.05778243161876	57.5000038146973	3.14257337461153	57.6000022888184	4.71511905743591	57.6000022888184	4.79958655145824
57.4000015258789	0.488363368537648	57.4000015258789	0.614925638692009	57.5	1.56792358440543	57.5	1.53843428806811	57.5	2.35647586491541	57.5	2.2822084419953	57.6000022888184	3.06241262770163	57.6000022888184	3.14594417505404	57.7000007629395	4.71555403399816	57.7000007629395	4.80254340450325
57.5	0.489682408480803	57.5	0.61576798891618	57.5999984741211	1.57186694330176	57.5999984741211	1.54049939823249	57.5999984741211	2.35777023764331	57.5999984741211	2.2851083482472	57.7000007629395	3.06544558679889	57.7000007629395	3.14930968738607	57.7999992370605	4.71670329236258	57.7999992370605	4.80549097861
57.5999984741211	0.492399340248085	57.5999984741211	0.616609655133895	57.6999969482422	1.57616020626483	57.6999969482422	1.54256271125256	57.6999969482422	2.36079563803833	57.6999969482422	2.28800522399849	57.7999992370605	3.06980041166753	57.7999992370605	3.15266991990477	57.8999977111816	4.72008626055413	57.8999977111816	4.8084293028969
57.6999969482422	0.490473817449129	57.6999969482422	0.617450637900678	57.7999954223633	1.57854522944763	57.7999954223633	1.54462422869312	57.7999954223633	2.36127127145573	57.7999954223633	2.29089907241853	57.8999977111816	3.07770964910651	57.8999977111816	3.15602488089432	57.9999961853027	4.72325997583266	57.9999961853027	4.81135840616563
57.8000030517578	0.491559794978457	57.8000030517578	0.618291001856339	57.9000015258789	1.58164980186666	57.9000015258789	1.54668410919607	57.9000015258789	2.36502115034637	57.9000015258789	2.29379011711386	58.0000038146973	3.0785993650843	58.0000038146973	3.15937483399098	58.1000022888184	4.73051197752102	58.1000022888184	4.81427853996115
57.9000015258789	0.495106785112512	57.9000015258789	0.619130619334006	58	1.58105549347601	58	1.54874204002999	58	2.365498576145	58	2.29667792013607	58.1000022888184	3.08174101822351	58.1000022888184	3.16271927632257	58.2000007629395	4.7347904464541	58.2000007629395	4.81718928758132
58	0.492461556488706	58	0.619969555024672	58.0999984741211	1.58371408175117	58.0999984741211	1.55079817997093	58.0999984741211	2.36738175180199	58.0999984741211	2.2995627053158	58.2000007629395	3.08570434618196	58.2000007629395	3.16605847190082	58.2999992370605	4.73919420754191	58.2999992370605	4.82009090090703
58.0999984741211	0.489082482778031	58.0999984741211	0.620807809482075	58.1999969482422	1.5858169970079	58.1999969482422	1.55285253057834	58.1999969482422	2.36744323296261	58.1999969482422	2.30244447580944	58.2999992370605	3.09238543044376	58.2999992370605	3.16939242895841	58.3999977111816	4.74560717683289	58.3999977111816	4.82298340860396
58.1999969482422	0.487706207925839	58.1999969482422	0.621645383259501	58.2999954223633	1.58636225667487	58.2999954223633	1.55490509341036	58.2999954223633	2.36802247350897	58.2999954223633	2.3053232347701	58.3999977111816	3.1025304044806	58.3999977111816	3.17272115571518	58.4999961853027	4.75216951403127	58.4999961853027	4.82586683924817
58.3000030517578	0.485267523439688	58.3000030517578	0.622482340734756	58.4000015258789	1.59293838299436	58.4000015258789	1.55695602641991	58.4000015258789	2.37257788397892	58.4000015258789	2.30819920463869	58.5000038146973	3.10858235576143	58.5000038146973	3.17604491359005	58.6000022888184	4.75772904915993	58.6000022888184	4.82874144028318
58.4000015258789	0.487946472025214	58.4000015258789	0.623318554758489	58.5	1.59619508567084	58.5	1.5590050182341	58.5	2.37618928558459	58.5	2.31107194975069	58.6000022888184	3.11056549653222	58.6000022888184	3.17936320373377	58.7000007629395	4.76156227978208	58.7000007629395	4.83160680150596
58.5	0.488680524071242	58.5	0.624154089759482	58.5999984741211	1.60171964720848	58.5999984741211	1.56105222693942	58.5999984741211	2.38204027634401	58.5999984741211	2.31394169276995	58.7000007629395	3.11188932056575	58.7000007629395	3.18267628813103	58.7999992370605	4.76588472556159	58.7999992370605	4.83446317087155
58.5999984741211	0.492116412134237	58.5999984741211	0.624988946289242	58.6999969482422	1.60267550448043	58.6999969482422	1.56309765408867	58.6999969482422	2.38362072228028	58.6999969482422	2.31680843683669	58.7999992370605	3.11602305779616	58.7999992370605	3.18598417494866	58.8999977111816	4.77399023125872	58.8999977111816	4.83731057660051
58.6999969482422	0.492651551373456	58.6999969482422	0.625823124898834	58.7999954223633	1.60376015360907	58.7999954223633	1.56514130123335	58.7999954223633	2.38664506123587	58.7999954223633	2.31967218508792	58.8999977111816	3.12130784315832	58.8999977111816	3.18928687234072	58.9999961853027	4.77849270936258	58.9999961853027	4.84014904682531
58.8000030517578	0.494720211347158	58.8000030517578	0.626656689705116	58.9000015258789	1.60621190736128	58.9000015258789	1.5671833256404	58.9000015258789	2.39090630182363	58.9000015258789	2.32253315880499	59.0000038146973	3.12334096264476	59.0000038146973	3.19258463983538	59.1000022888184	4.78518948493911	59.1000022888184	4.8429788251333
58.9000015258789	0.499155910814807	58.9000015258789	0.627489514074166	59	1.60728743189338	59	1.56922341728957	59	2.39406672733094	59	2.32539092459539	59.1000022888184	3.1273976374423	59.1000022888184	3.19587698239305	59.2000007629395	4.78953804504999	59.2000007629395	4.8457995077199
59	0.499001233833951	59	0.628321662173618	59.0999984741211	1.61060818424539	59.0999984741211	1.5712617335808	59.0999984741211	2.39925166140529	59.0999984741211	2.32824570396227	59.2000007629395	3.13392532215312	59.2000007629395	3.19916415991145	59.2999992370605	4.79499825514813	59.2999992370605	4.84861133867633
59.0999984741211	0.497157897143552	59.0999984741211	0.62915313455276	59.1999969482422	1.61432831343791	59.1999969482422	1.57329827606028	59.1999969482422	2.40321525537638	59.1999969482422	2.33109749935981	59.2999992370605	3.138959056364	59.2999992370605	3.20244618049373	59.3999977111816	4.79851914878964	59.3999977111816	4.85141434578574
59.1999969482422	0.499412004491205	59.1999969482422	0.629983931760441	59.2999954223633	1.61760540899468	59.2999954223633	1.57533304627288	59.2999954223633	2.41187725111286	59.2999954223633	2.33394631422156	59.3999977111816	3.13939121444218	59.3999977111816	3.20572305223036	59.4999961853027	4.80492477080224	59.4999961853027	4.85420855674471
59.3000030517578	0.499569335544948	59.3000030517578	0.630814117653636	59.4000015258789	1.62034219050474	59.4000015258789	1.57736620080257	59.4000015258789	2.41583861967501	59.4000015258789	2.33679236895395	59.5000038146973	3.1470298159702	59.5000038146973	3.20899503262031	59.6000022888184	4.81266926263015	59.6000022888184	4.85699421112967
59.4000015258789	0.49846750130564	59.4000015258789	0.631643566111761	59.5	1.62058370445448	59.5	1.57939743097587	59.5	2.41975748576715	59.5	2.33963523242158	59.6000022888184	3.15314129304898	59.6000022888184	3.21226163049519	59.7000007629395	4.81772490962794	59.7000007629395	4.85977091157875
59.5	0.502354229600314	59.5	0.63247234104236	59.5999984741211	1.62811395821518	59.5999984741211	1.58142689350914	59.5999984741211	2.42179354220207	59.5999984741211	2.34247512496961	59.7000007629395	3.16508546173463	59.7000007629395	3.21552310372063	59.7999992370605	4.82047209011307	59.7999992370605	4.86253889838573
59.5999984741211	0.50388079845834	59.5999984741211	0.633300442992515	59.6999969482422	1.63279404116383	59.6999969482422	1.583454589942	59.6999969482422	2.4256227065589	59.6999969482422	2.34531204970291	59.7999992370605	3.1703457585354	59.7999992370605	3.21877946033665	59.8999977111816	4.82789120829602	59.8999977111816	4.86529819889591
59.6999969482422	0.509381600796587	59.6999969482422	0.634127872508867	59.7999954223633	1.63645858536711	59.7999954223633	1.58548052181276	59.7999954223633	2.42908347693083	59.7999954223633	2.34814600972309	59.8999977111816	3.17602332324168	59.8999977111816	3.22203070837068	59.9999961853027	4.83490606054602	59.9999961853027	4.86804884036906
59.8000030517578	0.511284375364994	59.8000030517578	0.634954693189566	59.9000015258789	1.63901212987821	59.9000015258789	1.58750484502537	59.9000015258789	2.43078987892386	59.9000015258789	2.35097722400696	60.0000038146973	3.17978819616292	60.0000038146973	3.22527710330841	60.1000022888184	4.84216925361034	60.1000022888184	4.870791058853
59.9000015258789	0.514933668641788	59.9000015258789	0.635780779425283	60	1.64156849095798	60	1.58952725224726	60	2.43486889429641	60	2.3538052636672	60.1000022888184	3.18459573052041	60.1000022888184	3.22851815782239	60.2000007629395	4.84799491845024	60.2000007629395	4.87352446303519
60	0.513218390640759	60	0.636606194864529	60.0999984741211	1.64761561460182	60.0999984741211	1.59154789951422	60.0999984741211	2.43912927915335	60.0999984741211	2.35663034789998	60.2000007629395	3.1840837326863	60.2000007629395	3.23175412776214	60.2999992370605	4.85024796761536	60.2999992370605	4.87624928945139
60.0999984741211	0.511673155888275	60.0999984741211	0.637430940052189	60.1999969482422	1.65014126475307	60.1999969482422	1.593566787817	60.1999969482422	2.44389268376744	60.1999969482422	2.35945247979396	60.2999992370605	3.18493298397061	60.2999992370605	3.23498502110506	60.3999977111816	4.85654773375882	60.3999977111816	4.87896556502209
60.1999969482422	0.51248941353424	60.1999969482422	0.638255015532711	60.2999954223633	1.6507244881368	60.2999954223633	1.59558391914512	60.2999954223633	2.44499294562684	60.2999954223633	2.36227166243457	60.3999977111816	3.18882515787936	60.3999977111816	3.2382108458161	60.4999961853027	4.86268533646853	60.4999961853027	4.88167331658375
60.3000030517578	0.51365849028025	60.3000030517578	0.639078484646463	60.4000015258789	1.65903455015905	60.4000015258789	1.59759944876989	60.4000015258789	2.45100494326471	60.4000015258789	2.36508811365675	60.5000038146973	3.19436218986812	60.5000038146973	3.24143185538344	60.6000022888184	4.86811320563356	60.6000022888184	4.88437277650544
60.4000015258789	0.518446880259035	60.4000015258789	0.639901222293305	60.5	1.66869134052286	60.5	1.59961307069254	60.5	2.45933724112911	60.5	2.36790140680957	60.6000022888184	3.19629433130376	60.6000022888184	3.24464756629062	60.7000007629395	4.87521942488729	60.7000007629395	4.88706355957828
60.5	0.526918771947749	60.5	0.640723291863766	60.5999984741211	1.67194796514559	60.5999984741211	1.60162494026978	60.5999984741211	2.46395427318294	60.5999984741211	2.37071175994618	60.7000007629395	3.20067227799518	60.7000007629395	3.24785823238684	60.7999992370605	4.88000849670789	60.7999992370605	4.88974589865191
60.5999984741211	0.527077330266366	60.5999984741211	0.641544693900543	60.6999969482422	1.67635988157235	60.6999969482422	1.60363505902672	60.6999969482422	2.46891904779113	60.6999969482422	2.37351917613912	60.7999992370605	3.20334063072187	60.7999992370605	3.25106386158745	60.8999977111816	4.88344595782291	60.8999977111816	4.89241982022942
60.6999969482422	0.528245877332665	60.6999969482422	0.642365428945899	60.7999954223633	1.67605842878402	60.7999954223633	1.60564342848717	60.7999954223633	2.47155535165712	60.7999954223633	2.37632365845772	60.8999977111816	3.20934590843081	60.8999977111816	3.25426446179542	60.9999961853027	4.89007631795539	60.9999961853027	4.89508535073129
60.8000030517578	0.528279357023166	60.8000030517578	0.643185560083471	60.9000015258789	1.6763118961544	60.9000015258789	1.60765020320236	60.9000015258789	2.4734163731091	60.9000015258789	2.37912542360104	61.0000038146973	3.21247342434799	61.0000038146973	3.25746028451714	61.1000022888184	4.89462236276631	61.1000022888184	4.89774271890596
60.9000015258789	0.530260141240433	60.9000015258789	0.644004962720242	61	1.67877243050498	61	1.60965507850271	61	2.47569956206371	61	2.38192404714283	61.1000022888184	3.21560716060503	61.1000022888184	3.26065085001738	61.2000007629395	4.89858392903989	61.2000007629395	4.90039154537152
61	0.531128227075897	61	0.644823699989806	61.0999984741211	1.68193868260641	61.0999984741211	1.61165820907012	61.0999984741211	2.48020734337661	61.0999984741211	2.38471974599923	61.2000007629395	3.22234605353606	61.2000007629395	3.26383641016072	61.2999992370605	4.90667063960245	61.2999992370605	4.90303205944597
61.0999984741211	0.531111513563701	61.0999984741211	0.645641772432684	61.1999969482422	1.6857695449271	61.1999969482422	1.61365959642309	61.1999969482422	2.48133452514958	61.1999969482422	2.38751252322674	61.2999992370605	3.22995164543408	61.2999992370605	3.26701697280097	61.3999977111816	4.91450634684497	61.3999977111816	4.90566428724517
61.1999969482422	0.534012173785413	61.1999969482422	0.646459180588964	61.2999954223633	1.69083360829609	61.2999954223633	1.6156592420788	61.2999954223633	2.48321378313358	61.2999954223633	2.39030238187865	61.3999977111816	3.23880427974746	61.3999977111816	3.27019254577972	61.4999961853027	4.91901408086414	61.4999961853027	4.90828825477325
61.3000030517578	0.535101775427393	61.3000030517578	0.647275987286593	61.4000015258789	1.6971513796525	61.4000015258789	1.61765729991719	61.4000015258789	2.48673726490506	61.4000015258789	2.39308953752407	61.5000038146973	3.24519028938903	61.5000038146973	3.27336337855003	61.6000022888184	4.92336210002031	61.6000022888184	4.91090418720715
61.4000015258789	0.537148795639951	61.4000015258789	0.648092068437623	61.5	1.70104775700929	61.5	1.61965346659208	61.5	2.48824312932811	61.5	2.39587356794984	61.6000022888184	3.25062223499754	61.6000022888184	3.27652899510432	61.7000007629395	4.92949344875251	61.7000007629395	4.91351171125498
61.5	0.539714971188005	61.5	0.648907486855391	61.5999984741211	1.7031872499083	61.5999984741211	1.6216478961135	61.5999984741211	2.49283547845607	61.5999984741211	2.39865468894102	61.7000007629395	3.254140400496	61.7000007629395	3.27968964542282	61.7999992370605	4.9334405743366	61.7999992370605	4.91611105255907
61.5999984741211	0.538363948217921	61.5999984741211	0.649722243124742	61.6999969482422	1.70557897646086	61.6999969482422	1.62364058999335	61.6999969482422	2.50031394736106	61.6999969482422	2.40143290353814	61.7999992370605	3.25588190338749	61.7999992370605	3.28284533729661	61.8999977111816	4.93674414635916	61.8999977111816	4.91870223679984
61.6999969482422	0.53720097949008	61.6999969482422	0.650536337795381	61.7999954223633	1.70739026689625	61.7999954223633	1.62563154974225	61.7999954223633	2.50396483452732	61.7999954223633	2.40420821477858	61.8999977111816	3.25740055885944	61.8999977111816	3.28599607850456	61.9999961853027	4.94338775116739	61.9999961853027	4.92128528957743
61.8000030517578	0.537790572690938	61.8000030517578	0.651349833440369	61.9000015258789	1.7096362970251	61.9000015258789	1.62762092857173	61.9000015258789	2.50444484537365	61.9000015258789	2.40698083710734	62.0000038146973	3.26143000217144	62.0000038146973	3.28914211663401	62.1000022888184	4.9477113489329	62.1000022888184	4.92386043255933
61.9000015258789	0.540363919317315	61.9000015258789	0.652162606474558	62	1.71668927924475	62	1.62960842445329	62	2.50726016686531	62	2.40975035051287	62.1000022888184	3.26776004439853	62.1000022888184	3.29228297942199	62.2000007629395	4.95246142101041	62.2000007629395	4.92642729827603
62	0.542694340238995	62	0.652974719520553	62.0999984741211	1.72119860503972	62.0999984741211	1.63159419072798	62.0999984741211	2.5120298994334	62.0999984741211	2.41251696965499	62.2000007629395	3.27189123160861	62.2000007629395	3.29541891480837	62.2999992370605	4.95830834197841	62.2999992370605	4.9289861088534
62.0999984741211	0.545148970007176	62.0999984741211	0.653786173114307	62.1999969482422	1.72380529731072	62.1999969482422	1.63357822890116	62.1999969482422	2.51382342693341	62.1999969482422	2.4152806975584	62.2999992370605	3.27389478483474	62.2999992370605	3.29854993052346	62.3999977111816	4.96151990270846	62.3999977111816	4.93153688957346
62.1999969482422	0.542765146697093	62.1999969482422	0.654596967791342	62.2999954223633	1.72613197426654	62.2999954223633	1.6355605404769	62.2999954223633	2.51454071457556	62.2999954223633	2.41804153724461	62.3999977111816	3.27910814803454	62.3999977111816	3.30167603428547	62.4999961853027	4.96222199778276	62.4999961853027	4.93407966563938
62.3000030517578	0.546163940983206	62.3000030517578	0.655407165871075	62.4000015258789	1.72900244273205	62.4000015258789	1.63754127800124	62.4000015258789	2.51802628605856	62.4000015258789	2.42079970204042	62.5000038146973	3.28367851294479	62.5000038146973	3.30479747174589	62.6000022888184	4.96337364903775	62.6000022888184	4.9366146552646
62.4000015258789	0.546167910880285	62.4000015258789	0.65621664426932	62.5	1.73336477496741	62.5	1.63952014075761	62.5	2.519105655967	62.5	2.42355477412437	62.6000022888184	3.28622013254335	62.6000022888184	3.30791377433481	62.7000007629395	4.9710860899213	62.7000007629395	4.93914149671193
62.5	0.547526468344586	62.5	0.65702546535484	62.5999984741211	1.73602101143661	62.5999984741211	1.64149728142102	62.5999984741211	2.51999209801943	62.5999984741211	2.42630696703696	62.7000007629395	3.28995339849735	62.7000007629395	3.31102518805352	62.7999992370605	4.97944077282409	62.7999992370605	4.94166040849431
62.5999984741211	0.54510913287595	62.5999984741211	0.657833629661417	62.6999969482422	1.73668447187811	62.6999969482422	1.6434727014903	62.6999969482422	2.52208198915105	62.6999969482422	2.42905628378709	62.7999992370605	3.29457603213541	62.7999992370605	3.31413172057208	62.8999977111816	4.98416334244484	62.8999977111816	4.94417141555657
62.6999969482422	0.545723515518148	62.6999969482422	0.658641137722403	62.7999954223633	1.73870332257866	62.7999954223633	1.64544640246301	62.7999954223633	2.52624614652359	62.7999954223633	2.43180272738053	62.8999977111816	3.29788347833528	62.8999977111816	3.31723337954853	62.9999961853027	4.98950872412752	62.9999961853027	4.94667454275022
62.8000030517578	0.549720668910595	62.8000030517578	0.659448051604601	62.9000015258789	1.73998151618162	62.9000015258789	1.64741853622258	62.9000015258789	2.52685647834733	62.9000015258789	2.43454651003169	63.0000038146973	3.29971661991294	63.0000038146973	3.32033040871371	63.1000022888184	4.99400020090707	63.1000022888184	4.94917000488201
62.9000015258789	0.550265864460016	62.9000015258789	0.660254248722759	63	1.74161553235717	63	1.64938880335871	63	2.52771885907714	63	2.43728721609778	63.1000022888184	3.30268445906768	63.1000022888184	3.32342234316195	63.2000007629395	4.99989212727814	63.2000007629395	4.95165744585082
63	0.54928293806006	63	0.661059791192824	63.0999984741211	1.74348714088137	63.0999984741211	1.65135735588322	63.0999984741211	2.52761883189032	63.0999984741211	2.44002505800584	63.2000007629395	3.30497076630854	63.2000007629395	3.32650942697113	63.2999992370605	5.00520315496942	63.2999992370605	4.95413708090729
63.0999984741211	0.547484749686191	63.0999984741211	0.661864679546417	63.1999969482422	1.74271496663641	63.1999969482422	1.65332419528847	63.1999969482422	2.52998248051426	63.1999969482422	2.44276003874906	63.2999992370605	3.30878932514588	63.2999992370605	3.32959166775158	63.3999977111816	5.00596204184149	63.3999977111816	4.95660893454888
63.1999969482422	0.547621969618376	63.1999969482422	0.66266891431473	63.2999954223633	1.74002460316206	63.2999954223633	1.65528932306551	63.2999954223633	2.5304807949833	63.2999954223633	2.44549216131752	63.3999977111816	3.30694440236402	63.3999977111816	3.33266907310173	63.4999961853027	5.00902620901979	63.4999961853027	4.95907303119645
63.3000030517578	0.548375454865891	63.3000030517578	0.663472557312977	63.4000015258789	1.73558014895843	63.4000015258789	1.65725289043809	63.4000015258789	2.52676277094906	63.4000015258789	2.44822163681908	63.5000038146973	3.31053774869815	63.5000038146973	3.3357418848468	63.6000022888184	5.01214792511382	63.6000022888184	4.96152958230876
63.4000015258789	0.541590929567974	63.4000015258789	0.664275486452816	63.5	1.73982723425615	63.5	1.65921459929643	63.5	2.52642505214681	63.5	2.45094805177827	63.6000022888184	3.31347357222421	63.6000022888184	3.33880964171674	63.7000007629395	5.01500186052635	63.7000007629395	4.96397823733881
63.5	0.541856891441057	63.5	0.665077763598404	63.5999984741211	1.7408366193813	63.5999984741211	1.66117460099212	63.5999984741211	2.52850239683539	63.5999984741211	2.45367161751443	63.7000007629395	3.31689531936718	63.7000007629395	3.34187258588115	63.7999992370605	5.0216319214851	63.7999992370605	4.96641920818257
63.5999984741211	0.541043625807106	63.5999984741211	0.665879389279211	63.6999969482422	1.74062254551791	63.6999969482422	1.66313289701103	63.6999969482422	2.53176567258015	63.6999969482422	2.45639233700517	63.7999992370605	3.3166650738749	63.7999992370605	3.34493072489113	63.8999977111816	5.0294528119075	63.8999977111816	4.96885251895729
63.6999969482422	0.539063530283784	63.6999969482422	0.666680364024278	63.7999954223633	1.73958143953951	63.7999954223633	1.66508948883777	63.7999954223633	2.53367926563078	63.7999954223633	2.45911021322497	63.8999977111816	3.3198180973186	63.8999977111816	3.347984066286	63.9999961853027	5.03603939275854	63.9999961853027	4.97127819370501
63.8000030517578	0.540983216134919	63.8000030517578	0.667480749398248	63.9000015258789	1.74037829748704	63.9000015258789	1.66704452703922	63.9000015258789	2.53914214813267	63.9000015258789	2.46182545618088	64	3.32394485445275	64	3.35103273379683	64.1000061035156	5.04227662191352	64.1000061035156	4.97369653268759
63.9000015258789	0.543330519290976	63.9000015258789	0.668280423807676	64	1.74062906233758	64	1.66899771480055	64	2.54046842158459	64	2.46453765455348	64.1000061035156	3.32973067501916	64.1000061035156	3.3540767343925	64.1999969482422	5.04654293050498	64.1999969482422	4.97610682272217
64	0.544777509291634	64	0.669079448865953	64.0999984741211	1.74319504549021	64.0999984741211	1.67094920281591	64.0999984741211	2.54604573272081	64.0999984741211	2.46724701856019	64.1999969482422	3.33380449713877	64.1999969482422	3.35711549583605	64.3000030517578	5.05061375856531	64.3000030517578	4.97850991564675
64.0999984741211	0.547362369602524	64.0999984741211	0.669877825100404	64.1999969482422	1.74480185636548	64.1999969482422	1.67289899256478	64.1999969482422	2.5521525451104	64.1999969482422	2.46995355116311	64.3000030517578	3.33588662956754	64.3000030517578	3.36014995306194	64.3999938964844	5.05561276445951	64.3999938964844	4.98090510175685
64.1999969482422	0.552489899648208	64.1999969482422	0.670675553037929	64.2999954223633	1.74283588239359	64.2999954223633	1.67484708552531	64.2999954223633	2.555503516518	64.2999954223633	2.47265725523164	64.3999938964844	3.33733092345392	64.3999938964844	3.3631791875638	64.5	5.05644179431692	64.5	4.98329313576142
64.3000030517578	0.552075801584579	64.3000030517578	0.671472693993618	64.4000015258789	1.74547259250903	64.4000015258789	1.6767936316104	64.4000015258789	2.55833083528614	64.4000015258789	2.47535833973087	64.5	3.33716370067486	64.5	3.36620413131624	64.6000061035156	5.05791815732664	64.6000061035156	4.98567367522925
64.4000015258789	0.553405940553603	64.4000015258789	0.672269126866916	64.5	1.74226288067985	64.5	1.67873833529451	64.5	2.55837020452782	64.5	2.4780563955127	64.6000061035156	3.33862870643134	64.6000061035156	3.36922432903191	64.6999969482422	5.06213200164348	64.6999969482422	4.98804638217086
64.5	0.553133982209147	64.5	0.673064913021462	64.5999984741211	1.74040475116271	64.5999984741211	1.68068134661726	64.5999984741211	2.55896493173168	64.5999984741211	2.48075163169801	64.6999969482422	3.34181609827738	64.6999969482422	3.37223932854671	64.8000030517578	5.06496677300674	64.8000030517578	4.99041200418996
64.5999984741211	0.551662685207702	64.5999984741211	0.673860052982449	64.6999969482422	1.74316618910052	64.6999969482422	1.68262266705171	64.6999969482422	2.56136412389333	64.6999969482422	2.48344405123303	64.8000030517578	3.34511309281606	64.8000030517578	3.37525005748306	64.8999938964844	5.06796619261058	64.8999938964844	4.9927698427667
64.6999969482422	0.553073202281666	64.6999969482422	0.674654547274644	64.7999954223633	1.7426641599086	64.7999954223633	1.68456229806962	64.7999954223633	2.56140169216815	64.7999954223633	2.48613365706091	64.8999938964844	3.3479615842125	64.8999938964844	3.37825560451572	65	5.07100420112147	65	4.99512064082048
64.8000030517578	0.551458868802001	64.8000030517578	0.675448456964595	64.9000015258789	1.74320274948604	64.9000015258789	1.68650038893274	64.9000015258789	2.56174028354599	64.9000015258789	2.48882065700388	65	3.34676948149445	65	3.38125689435893	65.1000061035156	5.0763332573033	65.1000061035156	4.99746406120339
64.9000015258789	0.548536100473029	64.9000015258789	0.676241661442642	65	1.74031577186179	65	1.68843664539924	65	2.56113820730206	65	2.49150464402048	65.1000061035156	3.35005515473767	65.1000061035156	3.3842534753999	65.1999969482422	5.07922809452066	65.1999969482422	4.9997997711975
65	0.545737797908259	65	0.677034221823684	65.0999984741211	1.74331035317209	65.0999984741211	1.69037121685702	65.0999984741211	2.56371962249705	65.0999984741211	2.49418582614113	65.1999969482422	3.35051609344373	65.1999969482422	3.387244898888	65.3000030517578	5.08437966712427	65.3000030517578	5.00212850675078
65.0999984741211	0.547204110144776	65.0999984741211	0.67782613863079	65.1999969482422	1.74387359267803	65.1999969482422	1.69230410477276	65.1999969482422	2.56523001048572	65.1999969482422	2.49686420629666	65.3000030517578	3.35621675195307	65.3000030517578	3.39023208519221	65.3999938964844	5.08860763096982	65.3999938964844	5.00444958023677
65.1999969482422	0.547599395413272	65.1999969482422	0.678617412386603	65.2999954223633	1.74537570370467	65.2999954223633	1.6942353106119	65.2999954223633	2.56705661770411	65.2999954223633	2.49953978741485	65.3999938964844	3.3602862388243	65.3999938964844	3.39321413011359	65.5	5.09373619864982	65.5	5.00676372299245
65.3000030517578	0.546564231434786	65.3000030517578	0.67940810391014	65.4000015258789	1.74659899270591	65.4000015258789	1.69616498298782	65.4000015258789	2.56681766339807	65.4000015258789	2.50221277623421	65.5	3.36427144824756	65.5	3.39619195113568	65.6000061035156	5.09931653432159	65.6000061035156	5.00907060312879
65.4000015258789	0.549077560825936	65.4000015258789	0.680198093080641	65.5	1.74509320579728	65.5	1.69809282893684	65.5	2.56884014803745	65.5	2.50488276783575	65.6000061035156	3.36852909058325	65.6000061035156	3.3991651001773	65.6999969482422	5.1005169070495	65.6999969482422	5.01136989311777
65.5	0.550316987656515	65.5	0.68098744076528	65.5999984741211	1.74840080762169	65.5999984741211	1.70001899719799	65.5999984741211	2.57312325861403	65.5999984741211	2.50754996916509	65.6999969482422	3.36876719785778	65.6999969482422	3.40213313199702	65.8000030517578	5.10305521865121	65.8000030517578	5.01366231743403
65.5999984741211	0.549115197241917	65.5999984741211	0.681776147485007	65.6999969482422	1.74722853445019	65.6999969482422	1.70194348923162	65.6999969482422	2.57553211097729	65.6999969482422	2.51021438313777	65.8000030517578	3.37055080336449	65.8000030517578	3.40509695976711	65.8999938964844	5.10994520892564	65.8999938964844	5.0159471991753
65.6999969482422	0.548359868181251	65.6999969482422	0.682564213760352	65.7999954223633	1.74538522938656	65.7999954223633	1.7038663064968	65.7999954223633	2.57738503206656	65.7999954223633	2.51287601266624	65.8999938964844	3.37708985254903	65.8999938964844	3.40805568635929	66	5.11402357504721	66	5.01822525817712
65.8000030517578	0.543618973669254	65.8000030517578	0.683351700163803	65.9000015258789	1.75109356476605	65.9000015258789	1.70578759696145	65.9000015258789	2.58389152679956	65.9000015258789	2.515535063411	66	3.38242105785412	66	3.41101022208298	66.1000061035156	5.11826379187642	66.1000061035156	5.0204961677122
65.9000015258789	0.545124990046133	65.9000015258789	0.684138487061523	66	1.75176911075141	66	1.70770706893443	66	2.58859534480052	66	2.51819113256443	66.1000061035156	3.38929903037206	66.1000061035156	3.41396012236098	66.1999969482422	5.12271676872206	66.1999969482422	5.02275960542577
66	0.547015547477713	66	0.684924635073961	66.0999984741211	1.7525027557067	66.0999984741211	1.70962487050875	66.0999984741211	2.59069123845711	66.0999984741211	2.52084442599303	66.1999969482422	3.39538596503462	66.1999969482422	3.41690494543372	66.3000030517578	5.12695737927515	66.3000030517578	5.02501628449225
66.0999984741211	0.547881237757792	66.0999984741211	0.68571014471996	66.1999969482422	1.75370951208788	66.1999969482422	1.71154100296052	66.1999969482422	2.59481871525986	66.1999969482422	2.52349494659709	66.3000030517578	3.40524726515014	66.3000030517578	3.41984559733307	66.3999938964844	5.13123790852205	66.3999938964844	5.02726553856018
66.1999969482422	0.553006780590295	66.1999969482422	0.686495016517947	66.2999954223633	1.7575529148171	66.2999954223633	1.71345546789464	66.2999954223633	2.59820742439206	66.2999954223633	2.52614269727389	66.3999938964844	3.41109573938411	66.3999938964844	3.42278118794615	66.5	5.13603096468614	66.5	5.02950807633538
66.3000030517578	0.55430960931244	66.3000030517578	0.687279310794878	66.4000015258789	1.75986505763194	66.4000015258789	1.71536841264845	66.4000015258789	2.60110824310141	66.4000015258789	2.52878788261149	66.5	3.41793591174792	66.5	3.42571262046438	66.6000061035156	5.14408235111659	66.6000061035156	5.03174357619619
66.4000015258789	0.552598147289245	66.4000015258789	0.688062908401866	66.5	1.75969913259723	66.5	1.71727954679745	66.5	2.60722906016872	66.5	2.53143010190264	66.6000061035156	3.41977230931661	66.6000061035156	3.42863945378726	66.6999969482422	5.15267140103697	66.6999969482422	5.03397172074686
66.5	0.552941615994314	66.5	0.688845869713637	66.5999984741211	1.75679351285908	66.5999984741211	1.7191890177909	66.5999984741211	2.61088191432282	66.5999984741211	2.53406955994036	66.6999969482422	3.42679156145095	66.6999969482422	3.43156124960983	66.8000030517578	5.15545746507269	66.8000030517578	5.03619321204276
66.5999984741211	0.550220895999701	66.5999984741211	0.689628195246938	66.6999969482422	1.75856793557705	66.6999969482422	1.72109682707606	66.6999969482422	2.6152356195762	66.6999969482422	2.5367062596098	66.8000030517578	3.42788708533317	66.8000030517578	3.43447890687947	66.8999938964844	5.1581020923104	66.8999938964844	5.03840739412403
66.6999969482422	0.549459498828583	66.6999969482422	0.690409885518096	66.7999954223633	1.75464545567775	66.7999954223633	1.72300297609895	66.7999954223633	2.61492069278665	66.7999954223633	2.5393402037931	66.8999938964844	3.4290770018124	66.8999938964844	3.43739154244388	67	5.16247999761708	67	5.04061496464731
66.8000030517578	0.548751141383946	66.8000030517578	0.691191000609539	66.9000015258789	1.75172169354573	66.9000015258789	1.72490761154434	66.9000015258789	2.6151667298891	66.9000015258789	2.5419715960115	67	3.43447377089433	67	3.44030005243223	67.1000061035156	5.16540328986412	67.1000061035156	5.0428156070075
66.9000015258789	0.549354695509464	66.9000015258789	0.691971421848056	67	1.7536293065541	67	1.72681044424924	67	2.61958189553479	67	2.54460003764719	67.1000061035156	3.4392196860581	67.1000061035156	3.44320399919352	67.1999969482422	5.17022077212732	67.1999969482422	5.04500900875965
67	0.551528331402551	67	0.692751209348943	67.0999984741211	1.75665770188243	67.0999984741211	1.72871162102244	67.0999984741211	2.62405937074618	67.0999984741211	2.5472257324253	67.1999969482422	3.44388245052687	67.1999969482422	3.44610294785048	67.3000030517578	5.17325950340273	67.3000030517578	5.04719586101402
67.0999984741211	0.553449176151844	67.0999984741211	0.693530363646649	67.1999969482422	1.75716623664357	67.1999969482422	1.73061114330489	67.1999969482422	2.62748485167867	67.1999969482422	2.54984868321593	67.3000030517578	3.44799095024791	67.3000030517578	3.44899779032144	67.3999938964844	5.17390790038371	67.3999938964844	5.04937551804089
67.1999969482422	0.554425576659924	67.1999969482422	0.694308885255334	67.2999954223633	1.7570247891681	67.2999954223633	1.73250901253631	67.2999954223633	2.63233198878515	67.2999954223633	2.55246889288615	67.3999938964844	3.44702992925795	67.3999938964844	3.4518876503603	67.5	5.17508772418842	67.5	5.05154866662069
67.3000030517578	0.552983151326771	67.3000030517578	0.69508683401379	67.4000015258789	1.75682365549801	67.4000015258789	1.73440537476432	67.4000015258789	2.63495912689996	67.4000015258789	2.55508656389596	67.5	3.44600033159622	67.5	3.45477341708925	67.6000061035156	5.18204692837662	67.6000061035156	5.05371499500898
67.4000015258789	0.552020660333255	67.4000015258789	0.69586409173706	67.5	1.75708408196624	67.5	1.73629994208197	67.5	2.63870445426073	67.5	2.5577012997061	67.6000061035156	3.45010859475951	67.6000061035156	3.4576546561394	67.6999969482422	5.18417768224299	67.6999969482422	5.05587419559034
67.5	0.550418840603925	67.5	0.696640718311314	67.5999984741211	1.75951451010224	67.5999984741211	1.73819286066031	67.5999984741211	2.64639335702577	67.5999984741211	2.56031330297938	67.6999969482422	3.45241665529556	67.6999969482422	3.46053093613386	67.8000030517578	5.18547685747944	67.8000030517578	5.05802694877481
67.5999984741211	0.553211516880765	67.5999984741211	0.697416714249041	67.6999969482422	1.76304375837117	67.6999969482422	1.74008413193405	67.6999969482422	2.65000566407434	67.6999969482422	2.5629225765709	67.8000030517578	3.45443089176388	67.8000030517578	3.46340314203431	67.8999938964844	5.18995126615118	67.8999938964844	5.06017261889795
67.6999969482422	0.557491686404319	67.6999969482422	0.698192080062314	67.7999954223633	1.76683622075325	67.7999954223633	1.74197375733664	67.7999954223633	2.65211516356339	67.7999954223633	2.56552912333282	67.8999938964844	3.46028261531774	67.8999938964844	3.46627040444538	68	5.19859343444205	68	5.06231188202761
67.8000030517578	0.561320922494815	67.8000030517578	0.698966875347363	67.9000015258789	1.76970872176025	67.9000015258789	1.7438618822813	67.9000015258789	2.65436694979689	67.9000015258789	2.56813314466937	68	3.46649844707008	68	3.46913360553544	68.1000061035156	5.19956643403293	68.1000061035156	5.0644444313534
67.9000015258789	0.564333907816945	67.9000015258789	0.699740982398299	68	1.77736124601415	68	1.74574822011164	68	2.66300059853347	68	2.57073424610904	68.1000061035156	3.47231476731122	68.1000061035156	3.47199231447033	68.1999969482422	5.20583029976387	68.1999969482422	5.06656996409621
68	0.56703551145074	68	0.700514460858539	68.0999984741211	1.777220065851	68.0999984741211	1.74763291636381	68.0999984741211	2.66549524297807	68.0999984741211	2.57333262925785	68.1999969482422	3.47859943732055	68.1999969482422	3.47484610314636	68.3000030517578	5.210284248059	68.3000030517578	5.06868914997964
68.0999984741211	0.567941387737847	68.0999984741211	0.701287311238492	68.1999969482422	1.78064527199422	68.1999969482422	1.74951597246626	68.1999969482422	2.67422606753189	68.1999969482422	2.57592829695603	68.3000030517578	3.48661179917326	68.3000030517578	3.47769584958653	68.3999938964844	5.21264791617068	68.3999938964844	5.07080136325218
68.1999969482422	0.570875987397812	68.1999969482422	0.702059534048153	68.2999954223633	1.78296799523832	68.2999954223633	1.7513973898462	68.2999954223633	2.67927144669466	68.2999954223633	2.57852125204083	68.3999938964844	3.4910980749828	68.3999938964844	3.48054069119395	68.5	5.21522032577741	68.5	5.07290726944123
68.3000030517578	0.576282631031972	68.3000030517578	0.702831188642173	68.4000015258789	1.78540845237058	68.4000015258789	1.75327731328522	68.4000015258789	2.68532323051022	68.4000015258789	2.5811116948663	68.5	3.49401198540636	68.5	3.48338150323894	68.6000061035156	5.2248850228425	68.6000061035156	5.07500656652182
68.4000015258789	0.576682539536705	68.4000015258789	0.703602157791791	68.5	1.78505585237235	68.5	1.75515545737207	68.5	2.68599328710206	68.5	2.58369923301786	68.6000061035156	3.5030144393977	68.6000061035156	3.48621785825644	68.6999969482422	5.23054948842582	68.6999969482422	5.07709895643749
68.5	0.576197805226911	68.5	0.704372500898654	68.5999984741211	1.79077486037113	68.5999984741211	1.75703196701072	68.5999984741211	2.69315944371556	68.5999984741211	2.58628406705028	68.6999969482422	3.50755063034285	68.6999969482422	3.48904933149055	68.8000030517578	5.23457109805713	68.8000030517578	5.07918509847067
68.5999984741211	0.58011488116972	68.5999984741211	0.705142218471099	68.6999969482422	1.79254172198671	68.6999969482422	1.75890684362342	68.6999969482422	2.69546783783062	68.6999969482422	2.58886619978897	68.8000030517578	3.51013640129258	68.8000030517578	3.49187679409867	68.8999938964844	5.23041444423234	68.8999938964844	5.08126437662872
68.6999969482422	0.581628889565764	68.6999969482422	0.705911311017054	68.7999954223633	1.79654394896079	68.7999954223633	1.76078008863117	68.7999954223633	2.70017761697818	68.7999954223633	2.5914456340564	68.8999938964844	3.51204754486753	68.8999938964844	3.49469939022924	69	5.23159972605481	69	5.08333744606358
68.8000030517578	0.585352312415125	68.8000030517578	0.70667983765057	68.9000015258789	1.79502777226207	68.9000015258789	1.76265184618664	68.9000015258789	2.69903879119283	68.9000015258789	2.59402256916188	69	3.51438567301557	69	3.49751798830852	69.1000061035156	5.22981398555658	69.1000061035156	5.08540400946162
68.9000015258789	0.579439435143286	68.9000015258789	0.70744768161808	69	1.79579184333033	69	1.76452183211836	69	2.70200093018593	69	2.59659661473708	69.1000061035156	3.51796018108962	69.1000061035156	3.50033216421428	69.1999969482422	5.2322234833955	69.1999969482422	5.08746377335744
69	0.578505349169973	69	0.70821490208044	69.0999984741211	1.79483334971064	69.0999984741211	1.76639019070084	69.0999984741211	2.70275754071372	69.0999984741211	2.59916797029097	69.1999969482422	3.52561859724665	69.1999969482422	3.50314149651223	69.3000030517578	5.23709406196122	69.3000030517578	5.08951738668563
69.0999984741211	0.579341147818013	69.0999984741211	0.708981499543927	69.1999969482422	1.79627954790794	69.1999969482422	1.76825692335016	69.1999969482422	2.70756598833123	69.1999969482422	2.60173663863425	69.3000030517578	3.52773823247662	69.3000030517578	3.50594684954791	69.3999938964844	5.23935960589188	69.3999938964844	5.09156424314316
69.1999969482422	0.583164695132837	69.1999969482422	0.709747474514407	69.2999954223633	1.8002420666835	69.2999954223633	1.77012203148113	69.2999954223633	2.70912666867025	69.2999954223633	2.60430262257468	69.3999938964844	3.53046596784134	69.3999938964844	3.50874737416239	69.5	5.24726013746931	69.5	5.09360498766304
69.3000030517578	0.583844725778363	69.3000030517578	0.710512885866309	69.4000015258789	1.80649146444011	69.4000015258789	1.77198565862027	69.4000015258789	2.71312892296646	69.4000015258789	2.6068661204509	69.5	3.53924004456712	69.5	3.51154393199146	69.6000061035156	5.25127612613323	69.6000061035156	5.09563932756407
69.4000015258789	0.586276703819749	69.4000015258789	0.711277617319333	69.5	1.81418771149674	69.5	1.77384752183046	69.5	2.72235159963202	69.5	2.60942674388202	69.6000061035156	3.5392504062047	69.6000061035156	3.51433610222958	69.6999969482422	5.25728417963091	69.6999969482422	5.09766697401067
69.5	0.594874793542658	69.5	0.712041727794522	69.5999984741211	1.81240843361684	69.5999984741211	1.77570776475952	69.5999984741211	2.72550814443002	69.5999984741211	2.61198469132328	69.6999969482422	3.54066416293517	69.6999969482422	3.51712346673815	69.8000030517578	5.26618463288742	69.8000030517578	5.0996885658837
69.5999984741211	0.592099292173771	69.5999984741211	0.7128052177961	69.6999969482422	1.81590987403433	69.6999969482422	1.77756638881735	69.6999969482422	2.73053223793431	69.6999969482422	2.61453996557101	69.8000030517578	3.54759297641976	69.8000030517578	3.51990688310418	69.8999938964844	5.27004631884665	69.8999938964844	5.10170350624883
69.6999969482422	0.593853587126432	69.6999969482422	0.713568087827883	69.7999954223633	1.82043772125689	69.7999954223633	1.77942339541265	69.7999954223633	2.73814121230498	69.7999954223633	2.61709256941866	69.8999938964844	3.55604514366587	69.8999938964844	3.52268550880908	70	5.27193021362109	70	5.10371242998392
69.8000030517578	0.600572905359513	69.8000030517578	0.714330396525644	69.9000015258789	1.82181590496293	69.9000015258789	1.78127892744847	69.9000015258789	2.74088357992059	69.9000015258789	2.61964270010269	70	3.55937615102448	70	3.52546019875128	70.1000061035156	5.27588740526789	70.1000061035156	5.1057150489727
69.9000015258789	0.600387889222475	69.9000015258789	0.715092028080438	70	1.82512378052797	70	1.78313270321669	70	2.74274431118556	70	2.62218997131561	70.1000061035156	3.56020125730265	70.1000061035156	3.52823053541609	70.1999969482422	5.27960462849842	70.1999969482422	5.10771107888465
70	0.597905248803727	70	0.715853041174464	70.0999984741211	1.8300610846627	70.0999984741211	1.78498486574116	70.0999984741211	2.74976835737743	70.0999984741211	2.6247345804915	70.1999969482422	3.56412600117983	70.1999969482422	3.53099610393487	70.3000030517578	5.28231674538347	70.3000030517578	5.10970114864015
70.0999984741211	0.600197250236306	70.0999984741211	0.716613436309903	70.1999969482422	1.83299054909639	70.1999969482422	1.78683541642567	70.1999969482422	2.75497517234362	70.1999969482422	2.62727653041218	70.3000030517578	3.56905318986719	70.3000030517578	3.53375775518897	70.3999938964844	5.28657864426532	70.3999938964844	5.11168467061424
70.1999969482422	0.601111614277215	70.1999969482422	0.717373213988527	70.2999954223633	1.83667194861391	70.2999954223633	1.78868435667277	70.2999954223633	2.76064524746016	70.2999954223633	2.62981582385658	70.3999938964844	3.57249255381885	70.3999938964844	3.53651465324828	70.5	5.29116026248721	70.5	5.11366226978697
70.3000030517578	0.601050120742002	70.3000030517578	0.718132432608427	70.4000015258789	1.83879144654748	70.4000015258789	1.7905318287648	70.4000015258789	2.76353270249183	70.4000015258789	2.63235265703277	70.5	3.58010995319182	70.5	3.53926764632663	70.6000061035156	5.29975551471489	70.6000061035156	5.11563366253633
70.4000015258789	0.601644648078945	70.4000015258789	0.718890976830096	70.5	1.84144611825832	70.5	1.79237755221728	70.5	2.77046849944145	70.5	2.63488664564767	70.6000061035156	3.5872580635114	70.6000061035156	3.54201632008714	70.6999969482422	5.30776670831165	70.6999969482422	5.11759856896716
70.5	0.606631364907116	70.5	0.719648905097862	70.5999984741211	1.84435367515198	70.5999984741211	1.79422166943282	70.5999984741211	2.77517228382294	70.5999984741211	2.63741798610594	70.6999969482422	3.59603146496102	70.6999969482422	3.54476026290997	70.8000030517578	5.3134187826281	70.8000030517578	5.11955760815429
70.5999984741211	0.605850248577553	70.5999984741211	0.720406217911871	70.6999969482422	1.85081669813735	70.6999969482422	1.7960641818091	70.6999969482422	2.78346551151753	70.6999969482422	2.63994668117495	70.8000030517578	3.60237220433009	70.8000030517578	3.54750031908368	70.8999938964844	5.31860663293628	70.8999938964844	5.12151020154544
70.6999969482422	0.611298170850205	70.6999969482422	0.72116291577186	70.7999954223633	1.85068130522814	70.7999954223633	1.79790509074258	70.7999954223633	2.78700369453691	70.7999954223633	2.64247273361921	70.8999938964844	3.60590155197588	70.8999938964844	3.55023565921367	71	5.32229809540695	71	5.12345696446717
70.8000030517578	0.609478595478322	70.8000030517578	0.7219190568392	70.9000015258789	1.85304435479429	70.9000015258789	1.79974453789755	70.9000015258789	2.79248939844638	70.9000015258789	2.64499633862374	71	3.60671563155665	71	3.55296712487989	71.1000061035156	5.32524424339499	71.1000061035156	5.12539761771685
70.9000015258789	0.610829604494029	70.9000015258789	0.722674526241922	71	1.85469328985437	71	1.8015822440079	71	2.79620813242764	71	2.64751711389942	71.1000061035156	3.61421068950858	71.1000061035156	3.55569430507081	71.1999969482422	5.32808795263827	71.1999969482422	5.12733188576033
71	0.612052112970559	71	0.723429382187446	71.0999984741211	1.86001027911243	71.0999984741211	1.80341835085767	71.0999984741211	2.79948552987571	71.0999984741211	2.65003525482682	71.1999969482422	3.61914680299833	71.1999969482422	3.55841679137975	71.3000030517578	5.33078323335667	71.3000030517578	5.12926037805612
71.0999984741211	0.614080428807029	71.0999984741211	0.724183625173891	71.1999969482422	1.86172822065419	71.1999969482422	1.80525285983847	71.1999969482422	2.80425061914048	71.1999969482422	2.65255076415899	71.3000030517578	3.62630613704459	71.3000030517578	3.56113542143202	71.3999938964844	5.3334431569956	71.3999938964844	5.13118252516004
71.1999969482422	0.617203988548681	71.1999969482422	0.724937255698971	71.2999954223633	1.86480218318229	71.2999954223633	1.8070857723407	71.2999954223633	2.80663784194985	71.2999954223633	2.65506364464608	71.3999938964844	3.62847736042568	71.3999938964844	3.56384937231869	71.5	5.33577970508031	71.5	5.13309893271192
71.3000030517578	0.619165259695365	71.3000030517578	0.725690331688295	71.4000015258789	1.86646109405683	71.4000015258789	1.80891722941329	71.4000015258789	2.80611756443614	71.4000015258789	2.65757409045542	71.5	3.63002323590717	71.5	3.56655947903905	71.6000061035156	5.34155226766961	71.6000061035156	5.13500932586369
71.4000015258789	0.619899199766223	71.4000015258789	0.726442738735537	71.5	1.86903475458894	71.5	1.81074695300319	71.5	2.80884030551442	71.5	2.66008172129139	71.6000061035156	3.6337164596589	71.6000061035156	3.56926533379565	71.6999969482422	5.34408098037238	71.6999969482422	5.13691343337871
71.5	0.620699287645948	71.5	0.727194534812171	71.5999984741211	1.87503287420077	71.5999984741211	1.81257508427858	71.5999984741211	2.81385546155798	71.5999984741211	2.66258673151586	71.6999969482422	3.63477156267436	71.6999969482422	3.57196653137558	71.8000030517578	5.34855523318492	71.8000030517578	5.13881185521361
71.5999984741211	0.622518217031029	71.5999984741211	0.727945720414298	71.6999969482422	1.87467357931473	71.6999969482422	1.81440162462501	71.6999969482422	2.81650933650963	71.6999969482422	2.6650891238676	71.8000030517578	3.64178915478169	71.8000030517578	3.5746639028544	71.8999938964844	5.35146212091786	71.8999938964844	5.14070403080473
71.6999969482422	0.624013619488323	71.6999969482422	0.728696296037615	71.7999954223633	1.87408106045314	71.7999954223633	1.81622657542686	71.7999954223633	2.82021866096875	71.7999954223633	2.66758890108251	71.8999938964844	3.64477530386193	71.8999938964844	3.57735663175819	72	5.35150828153292	72	5.14259055634977
71.8000030517578	0.625318041486935	71.8000030517578	0.729446319372927	71.9000015258789	1.87544220014752	71.9000015258789	1.81805007712037	71.9000015258789	2.82257225337707	71.9000015258789	2.67008625631553	72	3.64450074227534	72	3.58004554655707	72.1000061035156	5.35081091451866	72.1000061035156	5.14447116128787
71.9000015258789	0.626644489181672	71.9000015258789	0.730195676477666	72	1.87408579096973	72	1.8198718528603	72	2.82097054295537	72	2.67258081125418	72.1000061035156	3.64258823302134	72.1000061035156	3.5827302426426	72.1999969482422	5.35640204897027	72.1999969482422	5.14634557861335
72	0.626489922967266	72	0.730944425088315	72.0999984741211	1.8724536810314	72.0999984741211	1.82169204320161	72.0999984741211	2.81866863842879	72.0999984741211	2.67507275924694	72.1999969482422	3.64242086715967	72.1999969482422	3.58541031797066	72.3000030517578	5.36570839124943	72.3000030517578	5.14821439892965
72.0999984741211	0.621316376666982	72.0999984741211	0.731692565698965	72.1999969482422	1.8776907044321	72.1999969482422	1.82351064953384	72.1999969482422	2.82281892175706	72.1999969482422	2.67756210301837	72.3000030517578	3.64674229885168	72.3000030517578	3.58808659711836	72.3999938964844	5.36855676518098	72.3999938964844	5.15007707039045
72.1999969482422	0.622908187307075	72.1999969482422	0.732440098803307	72.2999954223633	1.88317720040868	72.2999954223633	1.82532767322667	72.2999954223633	2.831005418313	72.2999954223633	2.68004884529023	72.3999938964844	3.6492340120576	72.3999938964844	3.59075826999649	72.5	5.37516302870881	72.5	5.15193417978784
72.3000030517578	0.624697570448916	72.3000030517578	0.733187081858293	72.4000015258789	1.87983669244386	72.4000015258789	1.8271432541058	72.4000015258789	2.83097246611214	72.4000015258789	2.68253317821037	72.5	3.65175354419898	72.5	3.5934261585971	72.6000061035156	5.37810147571327	72.6000061035156	5.15378546087736
72.4000015258789	0.625157952278641	72.4000015258789	0.733933401382885	72.5	1.8803592758677	72.5	1.82895711652854	72.5	2.83543464640479	72.5	2.68501472543909	72.6000061035156	3.65236747114068	72.6000061035156	3.59608986147586	72.6999969482422	5.38081532989963	72.6999969482422	5.1556306508138
72.5	0.625899413099432	72.5	0.734679114879685	72.5999984741211	1.88240258578026	72.5999984741211	1.83076940043937	72.5999984741211	2.8363327469433	72.5999984741211	2.68749367931677	72.6999969482422	3.65630396590404	72.6999969482422	3.5987489797327	72.8000030517578	5.38345753770773	72.8000030517578	5.1574703309883
72.5999984741211	0.626603128008355	72.5999984741211	0.735424222840935	72.6999969482422	1.88458316146898	72.6999969482422	1.83258010721188	72.6999969482422	2.83916995347681	72.6999969482422	2.68997004255388	72.8000030517578	3.65927817567808	72.8000030517578	3.60140433149717	72.8999938964844	5.39022274535273	72.8999938964844	5.15930395818088
72.6999969482422	0.624996963016201	72.6999969482422	0.736168725758326	72.7999954223633	1.88659440456104	72.7999954223633	1.83438923821846	72.7999954223633	2.84322834361046	72.7999954223633	2.69244381785811	72.8999938964844	3.66232449249401	72.8999938964844	3.60405511301485	73	5.3948349188031	73	5.16113211013984
72.8000030517578	0.627059843033749	72.8000030517578	0.736912680855907	72.9000015258789	1.88996102648252	72.9000015258789	1.83619693267804	72.9000015258789	2.84853649574143	72.9000015258789	2.69491519637548	73	3.6670309062074	73	3.60670213985043	73.1000061035156	5.40063772961548	73.1000061035156	5.16295452467434
72.9000015258789	0.629778604339663	72.9000015258789	0.737655975112989	73	1.89523274469775	73	1.83800291614526	73	2.8532290260182	73	2.69738380372879	73.1000061035156	3.67028275966459	73.1000061035156	3.60934501369901	73.1999969482422	5.40449060841547	73.1999969482422	5.16477094303863
73	0.633469199099636	73	0.738398665798931	73.0999984741211	1.90223446179334	73.0999984741211	1.83980732795672	73.0999984741211	2.85958930711058	73.0999984741211	2.6998498312556	73.1999969482422	3.67499029976989	73.1999969482422	3.61198333878003	73.3000030517578	5.4089274787184	73.3000030517578	5.16658193755948
73.0999984741211	0.636152130476148	73.0999984741211	0.739140753403831	73.1999969482422	1.90371845664413	73.1999969482422	1.84161016948006	73.1999969482422	2.86731851489276	73.1999969482422	2.70231328165239	73.3000030517578	3.6780309233427	73.3000030517578	3.61461792682591	73.3999938964844	5.41338142808127	73.3999938964844	5.16838697348835
73.1999969482422	0.63779459793659	73.1999969482422	0.739882238417388	73.2999954223633	1.90762791825728	73.2999954223633	1.84341144208172	73.2999954223633	2.86971481134606	73.2999954223633	2.70477415761282	73.3999938964844	3.68064525384307	73.3999938964844	3.61724798036756	73.5	5.41928594543788	73.5	5.17018661956614
73.3000030517578	0.640193687640931	73.3000030517578	0.740623177831692	73.4000015258789	1.91022687189889	73.4000015258789	1.8452112843759	73.4000015258789	2.87077988247165	73.4000015258789	2.70723264928633	73.5	3.6864817696096	73.5	3.61987430859263	73.6000061035156	5.42436742371137	73.6000061035156	5.17198061769166
73.4000015258789	0.642918115033353	73.4000015258789	0.741363459084197	73.5	1.91348338637999	73.5	1.84700942310939	73.5	2.87532323025243	73.5	2.70968838424803	73.6000061035156	3.69347260922768	73.6000061035156	3.62249651627298	73.6999969482422	5.42558921651198	73.6999969482422	5.17376871315517
73.5	0.643818091146386	73.5	0.74210313921212	73.5999984741211	1.91447568263902	73.5999984741211	1.84880599701355	73.5999984741211	2.87784950724836	73.5999984741211	2.71214155283789	73.6999969482422	3.69418683676849	73.6999969482422	3.62511421064178	73.8000030517578	5.43114822147527	73.8000030517578	5.17555146936087
73.5999984741211	0.644225489339078	73.5999984741211	0.742842218703574	73.6999969482422	1.91540732781868	73.6999969482422	1.85060100745009	73.6999969482422	2.87670951411292	73.6999969482422	2.71459215773846	73.8000030517578	3.69388357172193	73.8000030517578	3.62772819718262	73.8999938964844	5.43569279283383	73.8999938964844	5.1773283599001
73.6999969482422	0.64058171938359	73.6999969482422	0.743580698046278	73.7999954223633	1.91803538278145	73.7999954223633	1.85239445577955	73.7999954223633	2.87825644733039	73.7999954223633	2.71704020162949	73.8999938964844	3.69702615886854	73.8999938964844	3.63033768466127	74	5.44049747880581	74	5.17909994463596
73.8000030517578	0.641502939389284	73.8000030517578	0.744318634001305	73.9000015258789	1.91978694797126	73.9000015258789	1.85418648001401	73.9000015258789	2.88004954285498	73.9000015258789	2.71948587366903	74	3.7005477303037	74	3.63294347593668	74.1000061035156	5.44393213664989	74.1000061035156	5.18086596936595
73.9000015258789	0.641455723032777	73.9000015258789	0.745055914462394	74	1.92429453907698	74	1.85597680808724	74	2.88560243772099	74	2.72192880337433	74.1000061035156	3.70457664713831	74.1000061035156	3.63554517890792	74.1999969482422	5.44982311687363	74.1999969482422	5.18262618345448
74	0.64341055098339	74	0.74579259623556	74.0999984741211	1.92529447310335	74.0999984741211	1.85776557812799	74.0999984741211	2.88814012670628	74.0999984741211	2.72436918009298	74.1999969482422	3.70649403881816	74.1999969482422	3.63814240395906	74.3000030517578	5.45301088132328	74.3000030517578	5.18438114151795
74.0999984741211	0.643329361912947	74.0999984741211	0.746528679806943	74.1999969482422	1.92732196663928	74.1999969482422	1.85955279149207	74.1999969482422	2.88914506284345	74.1999969482422	2.72680700649369	74.3000030517578	3.7070364527799	74.3000030517578	3.64073595017638	74.3999938964844	5.45696873392171	74.3999938964844	5.18613032535291
74.1999969482422	0.643670114686756	74.1999969482422	0.747264165662291	74.2999954223633	1.92732590496325	74.2999954223633	1.86133844953413	74.2999954223633	2.8900358363544	74.2999954223633	2.7292422852424	74.3999938964844	3.70728112853158	74.3999938964844	3.64332503251288	74.5	5.45663729214357	74.5	5.18787428610063
74.3000030517578	0.645340790914815	74.3000030517578	0.747999110332593	74.4000015258789	1.93170187425949	74.4000015258789	1.86312268966679	74.4000015258789	2.89454200779801	74.4000015258789	2.73167520451095	74.5	3.70810811184765	74.5	3.64591044754964	74.6000061035156	5.46153960605443	74.6000061035156	5.18961277364465
74.4000015258789	0.641889708955205	74.4000015258789	0.748733402166027	74.5	1.93086990093707	74.5	1.8649052410056	74.5	2.8936760597071	74.5	2.73410539554493	74.6000061035156	3.71402356851559	74.6000061035156	3.64849180625194	74.6999969482422	5.46202935171823	74.6999969482422	5.19134554115491
74.5	0.638984163899295	74.5	0.749467097738344	74.5999984741211	1.93384151210194	74.5999984741211	1.86668624107935	74.5999984741211	2.89880236711178	74.5999984741211	2.73653304686648	74.6999969482422	3.71180571833793	74.6999969482422	3.65106872205064	74.8000030517578	5.46719958914036	74.8000030517578	5.19307313460076
74.5999984741211	0.642593528403268	74.5999984741211	0.75020019753372	74.6999969482422	1.92977882446849	74.6999969482422	1.86846569123798	74.6999969482422	2.89955284811458	74.6999969482422	2.73895816115308	74.8000030517578	3.7124721519649	74.8000030517578	3.65364198778364	74.8999938964844	5.47284795063479	74.8999938964844	5.19479504385997
74.6999969482422	0.639572369896996	74.6999969482422	0.750932702035938	74.7999954223633	1.92959168192283	74.7999954223633	1.87024359283027	74.7999954223633	2.90452795266538	74.7999954223633	2.74138074105615	74.8999938964844	3.71548272822383	74.8999938964844	3.65621082454287	75	5.48237702635379	75	5.19651181148114
74.8000030517578	0.640989718188393	74.8000030517578	0.75166466754684	74.9000015258789	1.92970368413989	74.9000015258789	1.87202008267197	74.9000015258789	2.90836638401106	74.9000015258789	2.74380097376568	75	3.72236086891735	75	3.65877602268064	75.1000061035156	5.48541008689699	75.1000061035156	5.198223191249
74.9000015258789	0.640506714292314	74.9000015258789	0.7523959828672	75	1.93410182016942	75	1.87379489105532	75	2.91422492679521	75	2.74621849265208	75.1000061035156	3.72689947751951	75.1000061035156	3.6613371962045	75.1999969482422	5.49513457788635	75.1999969482422	5.19992894018354
75	0.645931277702402	75	0.753126704343441	75.0999984741211	1.93298476996461	75.0999984741211	1.87556815491172	75.0999984741211	2.9142645112197	75.0999984741211	2.7486334850929	75.1999969482422	3.73115988604877	75.1999969482422	3.66389396156831	75.3000030517578	5.49875065027209	75.3000030517578	5.20162959574232
75.0999984741211	0.647329329934109	75.0999984741211	0.75385683245778	75.1999969482422	1.93880265962434	75.1999969482422	1.87733987558529	75.1999969482422	2.92093525629934	75.1999969482422	2.75104595372858	75.3000030517578	3.73514572436579	75.3000030517578	3.66644710541051	75.3999938964844	5.49934076449608	75.3999938964844	5.20332465575883
75.1999969482422	0.651634051776455	75.1999969482422	0.754586367692047	75.2999954223633	1.94169910336223	75.2999954223633	1.87911005441895	75.2999954223633	2.92465057890695	75.2999954223633	2.75345590119679	75.3999938964844	3.73988672188443	75.3999938964844	3.66899585491396	75.5	5.5048716020865	75.5	5.20501465432342
75.3000030517578	0.6544821323223	75.3000030517578	0.755315366119866	75.4000015258789	1.94172241169872	75.4000015258789	1.8808788276342	75.4000015258789	2.92802858376672	75.4000015258789	2.75586351371151	75.5	3.74393082939605	75.5	3.67154099425096	75.6000061035156	5.50742721936422	75.6000061035156	5.20669934906168
75.4000015258789	0.655340545441504	75.4000015258789	0.756043716992772	75.5	1.93948491026185	75.5	1.88264592669483	75.5	2.93122690412565	75.5	2.75826842655503	75.6000061035156	3.74493170198366	75.6000061035156	3.67408214044758	75.6999969482422	5.51252188148919	75.6999969482422	5.2083785006453
75.5	0.652401111583458	75.5	0.75677147642879	75.5999984741211	1.93947556738567	75.5999984741211	1.88441148793748	75.5999984741211	2.93416848396373	75.5999984741211	2.76067082612792	75.6999969482422	3.74965836946285	75.6999969482422	3.67661891295709	75.8000030517578	5.51831126564866	75.8000030517578	5.21005263825493
75.5999984741211	0.651861567012929	75.5999984741211	0.757498644908191	75.6999969482422	1.94367651979701	75.6999969482422	1.88617551270045	75.6999969482422	2.93579402432078	75.6999969482422	2.76307071505692	75.8000030517578	3.75361947448164	75.8000030517578	3.67915209226697	75.8999938964844	5.51916562452607	75.8999938964844	5.21172126755257
75.6999969482422	0.655577620792428	75.6999969482422	0.758225222910856	75.7999954223633	1.94623874248737	75.7999954223633	1.88793800232086	75.7999954223633	2.93743553059176	75.7999954223633	2.76546809596606	75.8999938964844	3.75375491193427	75.8999938964844	3.68168091160345	76	5.52266247176703	76	5.2133849142978
75.8000030517578	0.656793413271771	75.8000030517578	0.758951266283118	75.9000015258789	1.94559985664728	75.9000015258789	1.88969909242852	75.9000015258789	2.93569103045138	75.9000015258789	2.76786315409842	76	3.75406683565689	76	3.68420614900716	76.1000061035156	5.52527060699413	76.1000061035156	5.21504333989251
75.9000015258789	0.655927385346331	75.9000015258789	0.759676664725449	76	1.94636976750644	76	1.89145851565369	76	2.93893829050921	76	2.77025552663818	76.1000061035156	3.7577069891604	76.1000061035156	3.68672742449915	76.1999969482422	5.52801837964125	76.1999969482422	5.21669630887361
76	0.658172711378029	76	0.760401474128401	76.0999984741211	1.94677716082424	76.0999984741211	1.89321640774085	76.0999984741211	2.94057966403852	76.0999984741211	2.77264539901403	76.1999969482422	3.76402259275437	76.1999969482422	3.68924436050867	76.3000030517578	5.53024550398186	76.3000030517578	5.2183443420669
76.0999984741211	0.659012149623777	76.0999984741211	0.761125694970305	76.1999969482422	1.94826898988958	76.1999969482422	1.89497277002249	76.1999969482422	2.94235832736194	76.1999969482422	2.77503277383913	76.3000030517578	3.76670437241864	76.3000030517578	3.69175773142039	76.3999938964844	5.53327531907507	76.3999938964844	5.2199869528424
76.1999969482422	0.661962450411011	76.1999969482422	0.761849327729107	76.2999954223633	1.95103702816323	76.2999954223633	1.89672760382996	76.2999954223633	2.94498677073898	76.2999954223633	2.77741765372393	76.3999938964844	3.76854355343403	76.3999938964844	3.69426677645669	76.5	5.53591169528136	76.5	5.22162465876264
76.3000030517578	0.662672493647733	76.3000030517578	0.762572428024769	76.4000015258789	1.94877909759725	76.4000015258789	1.89848104420395	76.4000015258789	2.94275526983165	76.4000015258789	2.77980022294567	76.5	3.77061751822839	76.5	3.69677226757455	76.6000061035156	5.53974265406305	76.6000061035156	5.22325722495095
76.4000015258789	0.66064613123126	76.4000015258789	0.763294886004879	76.5	1.95123370640158	76.5	1.90023282493616	76.5	2.94306650975068	76.5	2.78218012058053	76.6000061035156	3.7709239769847	76.6000061035156	3.6992738277666	76.6999969482422	5.54046786938943	76.6999969482422	5.22488441961688
76.5	0.658912066086486	76.5	0.764016757333441	76.5999984741211	1.95083566547328	76.5999984741211	1.90198308118143	76.5999984741211	2.93887795777755	76.5999984741211	2.78455753109041	76.6999969482422	3.77026048024709	76.6999969482422	3.70177108227718	76.8000030517578	5.54346844776137	76.8000030517578	5.22650675546635
76.5999984741211	0.655461171648312	76.5999984741211	0.764738042486857	76.6999969482422	1.95312186172032	76.6999969482422	1.90373181426651	76.6999969482422	2.94012078435208	76.6999969482422	2.78693245707495	76.8000030517578	3.77099880154856	76.8000030517578	3.70426479954815	76.8999938964844	5.54673971276497	76.8999938964844	5.22812375345858
76.6999969482422	0.654777570269289	76.6999969482422	0.765458741941142	76.7999954223633	1.95252949751739	76.7999954223633	1.905479025517	76.7999954223633	2.93994352297341	76.7999954223633	2.7893049011311	76.8999938964844	3.77634543451677	76.8999938964844	3.70675422475552	77	5.55292890898272	77	5.2297359230873
76.8000030517578	0.653166806725494	76.8000030517578	0.766178911090808	76.9000015258789	1.95488085974648	76.9000015258789	1.90722484938704	76.9000015258789	2.94147794360742	76.9000015258789	2.79167504657532	77	3.78318552809196	77	3.70924012381882	77.1000061035156	5.55958431306317	77.1000061035156	5.23134303313969
76.9000015258789	0.655017692115507	76.9000015258789	0.766898440528749	77	1.95832802583027	77	1.90896902082469	77	2.94554776257883	77	2.79404253436592	77.1000061035156	3.79237294335144	77.1000061035156	3.71172212267762	77.1999969482422	5.56437559855658	77.1999969482422	5.23294485544114
77	0.658561083063432	77	0.767617385693339	77.0999984741211	1.96535809477064	77.0999984741211	1.91071167439777	77.0999984741211	2.95267221517406	77.0999984741211	2.79640754800307	77.1999969482422	3.7941019858954	77.1999969482422	3.7141998496422	77.3000030517578	5.56769872405494	77.3000030517578	5.2345418945868
77.0999984741211	0.662400635767881	77.0999984741211	0.768335747059057	77.1999969482422	1.96533692848971	77.1999969482422	1.91245281142728	77.1999969482422	2.95690197112435	77.1999969482422	2.79877009007297	77.3000030517578	3.79607978316108	77.3000030517578	3.71667406703293	77.3999938964844	5.57243766271949	77.3999938964844	5.23613367907935
77.1999969482422	0.662341717014897	77.1999969482422	0.7690535251	77.2999954223633	1.96678782010804	77.2999954223633	1.9141924332331	77.2999954223633	2.95787745026246	77.2999954223633	2.80113016315916	77.3999938964844	3.7976526762186	77.3999938964844	3.71914402592278	77.5	5.57485355164954	77.5	5.23772071047746
77.3000030517578	0.66144971511676	77.3000030517578	0.769770774986143	77.4000015258789	1.96763546881448	77.4000015258789	1.91593067368538	77.4000015258789	2.95997418134993	77.4000015258789	2.80348794962233	77.5	3.79923454955224	77.5	3.72161048624219	77.6000061035156	5.57792005246029	77.6000061035156	5.23930276117094
77.4000015258789	0.662083628341861	77.4000015258789	0.77048738775388	77.5	1.96655437330173	77.5	1.91766726888353	77.5	2.96442890743492	77.5	2.80584309229314	77.6000061035156	3.80196146211802	77.6000061035156	3.72407307685589	77.6999969482422	5.57892301199627	77.6999969482422	5.24087960654022
77.5	0.660134578120051	77.5	0.771203418616873	77.5999984741211	1.9644921306035	77.5999984741211	1.91940235281087	77.5999984741211	2.96673268799896	77.5999984741211	2.80819577371502	77.6999969482422	3.80178523577524	77.6999969482422	3.72653142898075	77.8000030517578	5.58309705987631	77.8000030517578	5.2424517434255
77.5999984741211	0.658715706244038	77.5999984741211	0.771918868047687	77.6999969482422	1.9596012689708	77.6999969482422	1.92113592678272	77.6999969482422	2.9666814234406	77.6999969482422	2.81054599646084	77.8000030517578	3.80750641482246	77.8000030517578	3.72898629897626	77.8999938964844	5.58758703705189	77.8999938964844	5.24401870760721
77.6999969482422	0.658047405884645	77.6999969482422	0.772633736518508	77.7999954223633	1.96035948711778	77.7999954223633	1.92286799211326	77.7999954223633	2.96948872206758	77.7999954223633	2.81289376310079	77.8999938964844	3.8096661543459	77.8999938964844	3.73143694377184	78	5.59516881859963	78	5.2455809928125
77.8000030517578	0.65729123818619	77.8000030517578	0.773348078965423	77.9000015258789	1.96263551375341	77.9000015258789	1.92459868209116	77.9000015258789	2.97095158492357	77.9000015258789	2.81523925504481	78	3.81411392970222	78	3.73388411735575	78.1000061035156	5.6017848725005	78.1000061035156	5.24713837498116
77.9000015258789	0.65884574028496	77.9000015258789	0.774061786789128	78	1.96912995433559	78	1.92632773396222	78	2.97488193920799	78	2.81758211698613	78.1000061035156	3.81771864153507	78.1000061035156	3.73632745149502	78.1999969482422	5.61165275838357	78.1999969482422	5.24869063299705
78	0.663340180838532	78	0.774774915061071	78.0999984741211	1.97133748472424	78.0999984741211	1.92805528112779	78.0999984741211	2.98027814455054	78.0999984741211	2.81992253051646	78.1999969482422	3.82340161564935	78.1999969482422	3.73876658029043	78.3000030517578	5.61691783607421	78.3000030517578	5.25023825595434
78.0999984741211	0.663453420263068	78.0999984741211	0.775487464251766	78.1999969482422	1.97763457611654	78.1999969482422	1.92978132467835	78.1999969482422	2.98813941675871	78.1999969482422	2.82226049819541	78.3000030517578	3.82877604742589	78.3000030517578	3.74120225418722	78.3999938964844	5.61506109680613	78.3999938964844	5.25178078687306
78.1999969482422	0.66886183738643	78.1999969482422	0.776199434831347	78.2999954223633	1.97701022436104	78.2999954223633	1.9315058661184	78.2999954223633	2.99071700338936	78.2999954223633	2.82459602257992	78.3999938964844	3.8295664157713	78.3999938964844	3.74363373592553	78.5	5.61933120197045	78.5	5.25331871178304
78.3000030517578	0.670451369580405	78.3000030517578	0.776910881523288	78.4000015258789	1.97242041821301	78.4000015258789	1.93322903816722	78.4000015258789	2.98673668539777	78.4000015258789	2.82692928413413	78.5	3.82888375125276	78.5	3.74606177359792	78.6000061035156	5.62184507152597	78.6000061035156	5.25485181011912
78.4000015258789	0.667557073436001	78.4000015258789	0.77762169624547	78.5	1.97685812780492	78.5	1.93495057921169	78.5	2.98799898064863	78.5	2.82925992940414	78.6000061035156	3.82820892638847	78.6000061035156	3.74848600185106	78.6999969482422	5.62556675402175	78.6999969482422	5.25637986421435
78.5	0.667557120861602	78.5	0.778331933764697	78.5999984741211	1.97524129155317	78.5999984741211	1.93667062207343	78.5999984741211	2.98714255156483	78.5999984741211	2.83158813903493	78.6999969482422	3.83130038886793	78.6999969482422	3.75090605764713	78.8000030517578	5.6312257388463	78.8000030517578	5.25790335553811
78.5999984741211	0.667668553970543	78.5999984741211	0.779041594549588	78.6999969482422	1.97543138670608	78.6999969482422	1.93838916805612	78.6999969482422	2.98836469293292	78.6999969482422	2.83391391557292	78.8000030517578	3.83614046631737	78.8000030517578	3.75332268556342	78.8999938964844	5.63405531116587	78.8999938964844	5.2594218341384
78.6999969482422	0.668490694396496	78.6999969482422	0.779750679068381	78.7999954223633	1.97937427964371	78.7999954223633	1.94010621846229	78.7999954223633	2.99086044338037	78.7999954223633	2.83623726156188	78.8999938964844	3.838470011563	78.8999938964844	3.75573515410537	79	5.63385405095869	79	5.26093577851404
78.8000030517578	0.675317506936153	78.8000030517578	0.78045924182273	78.9000015258789	1.98022058790593	78.9000015258789	1.94182190542495	78.9000015258789	2.99337277591621	78.9000015258789	2.8385583565251	79	3.83960074011065	79	3.75814420551599	79.1000061035156	5.63628084422544	79.1000061035156	5.26244497155812
78.9000015258789	0.678583580745908	78.9000015258789	0.781167175168652	79	1.98195436882997	79	1.9435359684674	79	2.99494615331787	79	2.8408768488519	79.1000061035156	3.84521423271053	79.1000061035156	3.76054947729913	79.1999969482422	5.63811250985509	79.1999969482422	5.26394919899526
79	0.679372058659283	79	0.781874533650958	79.0999984741211	1.98232996082515	79.0999984741211	1.94524853983434	79.0999984741211	2.99561042330879	79.0999984741211	2.84319291824549	79.1999969482422	3.84633077831222	79.1999969482422	3.76295060925601	79.3000030517578	5.64348260420502	79.3000030517578	5.26544893478468
79.0999984741211	0.681149493699195	79.0999984741211	0.782581317736378	79.1999969482422	1.97800907869714	79.1999969482422	1.94695962082381	79.1999969482422	2.99394985738945	79.1999969482422	2.84550656723915	79.3000030517578	3.84778393329088	79.3000030517578	3.76534834014192	79.3999938964844	5.6423105272861	79.3999938964844	5.26694373608519
79.1999969482422	0.680451173415349	79.1999969482422	0.783287527891262	79.2999954223633	1.97635419893231	79.2999954223633	1.94866921273276	79.2999954223633	2.98854977065184	79.2999954223633	2.84781779836359	79.3999938964844	3.84953253246931	79.3999938964844	3.76774194418253	79.5	5.64082620535282	79.5	5.26843407388628
79.3000030517578	0.67913829952704	79.3000030517578	0.78399321839635	79.4000015258789	1.97421507457966	79.4000015258789	1.95037744712026	79.4000015258789	2.98646727840787	79.4000015258789	2.85012679020616	79.5	3.8518084618745	79.5	3.77013215781712	79.6000061035156	5.64464938138644	79.6000061035156	5.26991973444611
79.4000015258789	0.67919869870093	79.4000015258789	0.784698282044016	79.5	1.9730433789864	79.5	1.95208406464111	79.5	2.98939364953003	79.5	2.85243319298981	79.6000061035156	3.8554165096275	79.6000061035156	3.77251862138439	79.6999969482422	5.64683917817092	79.6999969482422	5.27140050683129
79.5	0.677479858067272	79.5	0.785402773157982	79.5999984741211	1.97136797822168	79.5999984741211	1.9537891969656	79.5999984741211	2.991746521393	79.5999984741211	2.85473718512314	79.6999969482422	3.85544024785304	79.6999969482422	3.77490097741569	79.8000030517578	5.6489301101692	79.8000030517578	5.27287685761164
79.5999984741211	0.679368547416743	79.5999984741211	0.786106692203096	79.6999969482422	1.97311474205526	79.6999969482422	1.9554928453862	79.6999969482422	2.99356879244624	79.6999969482422	2.85703876943915	79.8000030517578	3.8571122571293	79.8000030517578	3.77727995891514	79.8999938964844	5.64801282521876	79.8999938964844	5.27434835085209
79.6999969482422	0.680845513613349	79.6999969482422	0.786810039643835	79.7999954223633	1.97518433170444	79.7999954223633	1.95719501119424	79.7999954223633	2.9953799119512	79.7999954223633	2.85933794846878	79.8999938964844	3.86222317939882	79.8999938964844	3.77965484582594	80	5.64990574107469	80	5.27581545019921
79.8000030517578	0.681830681514839	79.8000030517578	0.787512869540915	79.9000015258789	1.97507732234681	79.9000015258789	1.95889582537739	79.9000015258789	2.9976955573411	79.9000015258789	2.86163489986704	80	3.86565382995377	80	3.78202636882769	80.1000061035156	5.65230257593248	80.1000061035156	5.27727794524512
79.9000015258789	0.68217034160898	79.9000015258789	0.788215075121305	80	1.97516595935758	80	1.96059502971702	80	3.00093705148993	80	2.8639292756797	80.1000061035156	3.8701279912375	80.1000061035156	3.78439417107048	80.1999969482422	5.65336186329569	80.1999969482422	5.27873562834674
80	0.683983472837099	80	0.788916710488533	80.0999984741211	1.97228310126229	80.0999984741211	1.96229275531155	80.0999984741211	3.00486736447965	80.0999984741211	2.86622125373977	80.1999969482422	3.87209479443027	80.1999969482422	3.786757897966	80.3000030517578	5.6530040567086	80.3000030517578	5.28018895880012
80.0999984741211	0.68481000858992	80.0999984741211	0.789617776105579	80.1999969482422	1.97080884335537	80.1999969482422	1.96398900344785	80.1999969482422	3.00589688409127	80.1999969482422	2.86851083655323	80.3000030517578	3.87545387062528	80.3000030517578	3.78911827676032	80.3999938964844	5.65390737932466	80.3999938964844	5.28163750746901
80.1999969482422	0.684631975944285	80.1999969482422	0.79031827243505	80.2999954223633	1.97232968250137	80.2999954223633	1.96568377541171	80.2999954223633	3.00898752156718	80.2999954223633	2.87079802662343	80.3999938964844	3.87667983854226	80.3999938964844	3.7914745929845	80.5	5.65533247297844	80.5	5.28308173068976
80.3000030517578	0.687189111997213	80.3000030517578	0.791018253318536	80.4000015258789	1.97373772368428	80.4000015258789	1.96737720162186	80.4000015258789	3.01059556356086	80.4000015258789	2.87308300067908	80.5	3.87859161847064	80.5	3.79382757160462	80.6000061035156	5.66029342793627	80.6000061035156	5.2845214213594
80.4000015258789	0.683949530936843	80.4000015258789	0.79171761241584	80.5	1.97123963087233	80.5	1.96906902498137	80.5	3.01135216945568	80.5	2.8753654125804	80.6000061035156	3.8815694762252	80.6000061035156	3.79617685856133	80.6999969482422	5.66192470933129	80.6999969482422	5.28595637510008
80.5	0.686007977139525	80.5	0.792416403611192	80.5999984741211	1.97494905449912	80.5999984741211	1.97075937601924	80.5999984741211	3.0161559766384	80.5999984741211	2.87764543923315	80.6999969482422	3.87906489317538	80.6999969482422	3.79852210203918	80.8000030517578	5.6655668638341	80.8000030517578	5.28738704404381
80.5999984741211	0.689377805473669	80.5999984741211	0.79311462736571	80.6999969482422	1.9749561659155	80.6999969482422	1.97244825601681	80.6999969482422	3.01656879981783	80.6999969482422	2.8799230831303	80.8000030517578	3.88500127921725	80.8000030517578	3.80086402359762	80.8999938964844	5.66791512131567	80.8999938964844	5.28881300574323
80.6999969482422	0.687971749329336	80.6999969482422	0.793812284140142	80.7999954223633	1.98014251466066	80.7999954223633	1.97413566625435	80.7999954223633	3.01795146901713	80.7999954223633	2.88219834676222	80.8999938964844	3.88792501789521	80.8999938964844	3.80320191435471	81	5.66849135011034	81	5.29023470949737
80.8000030517578	0.690423232146713	80.8000030517578	0.794509427557843	80.9000015258789	1.98510934615115	80.9000015258789	1.97582173658411	80.9000015258789	3.01933156254745	80.9000015258789	2.88447140593613	81	3.89231057114921	81	3.80553649360774	81.1000061035156	5.66843558335495	81.1000061035156	5.29165195140757
80.9000015258789	0.691749515081028	80.9000015258789	0.795205951709698	81	1.98518100711863	81	1.97750621102601	81	3.0189088440311	81	2.88674191631724	81.1000061035156	3.88982078395748	81.1000061035156	3.80786741006611	81.1999969482422	5.67272683621104	81.1999969482422	5.29306453025429
81	0.694824861162488	81	0.795901910261526	81.0999984741211	1.98611121598697	81.0999984741211	1.9791892195421	81.0999984741211	3.01561078568375	81.0999984741211	2.88901005388892	81.1999969482422	3.89305535456515	81.1999969482422	3.81019431466563	81.3000030517578	5.67576910305706	81.3000030517578	5.29447289112036
81.0999984741211	0.69207394670957	81.0999984741211	0.796597303672596	81.1999969482422	1.9919219094254	81.1999969482422	1.98087076340823	81.1999969482422	3.02101208771728	81.1999969482422	2.89127582113119	81.3000030517578	3.89617117810212	81.3000030517578	3.81251792332357	81.3999938964844	5.67653666900787	81.3999938964844	5.29587661814642
81.1999969482422	0.695977089329972	81.1999969482422	0.797292132401806	81.2999954223633	1.9912938838761	81.2999954223633	1.98255084389915	81.2999954223633	3.0198633473774	81.2999954223633	2.89353922052152	81.3999938964844	3.89469159410874	81.3999938964844	3.81483753270137	81.5	5.67640877556823	81.5	5.29727615362664
81.3000030517578	0.695319338656191	81.3000030517578	0.797986449855162	81.4000015258789	1.99022062653057	81.4000015258789	1.98422959030313	81.4000015258789	3.01812784350204	81.4000015258789	2.89580042695044	81.5	3.89945600056126	81.5	3.81715385647188	81.6000061035156	5.67242075097965	81.6000061035156	5.29867129684272
81.4000015258789	0.690643762502077	81.4000015258789	0.798680150552883	81.5	1.99077918255898	81.5	1.98590674775207	81.5	3.01688078486313	81.5	2.89805909787877	81.6000061035156	3.8992093408724	81.6000061035156	3.81946654609166	81.6999969482422	5.6747159925535	81.6999969482422	5.3000618497138
81.5	0.688581600269572	81.5	0.799373287943269	81.5999984741211	1.98893204326578	81.5999984741211	1.98758244564356	81.5999984741211	3.01402048043656	81.5999984741211	2.90031540837228	81.6999969482422	3.90351771546466	81.6999969482422	3.82177525522624	81.8000030517578	5.67503364323784	81.8000030517578	5.30144825038381
81.5999984741211	0.687368439036618	81.5999984741211	0.800065862483746	81.6999969482422	1.99058242252886	81.6999969482422	1.98925668524797	81.6999969482422	3.01749728866344	81.6999969482422	2.90256936089815	81.8000030517578	3.90655980352221	81.8000030517578	3.82408069419495	81.8999938964844	5.67503505607328	81.8999938964844	5.30283008947906
81.6999969482422	0.685620752092291	81.6999969482422	0.800757874631374	81.7999954223633	1.99337494795782	81.7999954223633	1.99092946783457	81.7999954223633	3.01955022134371	81.7999954223633	2.90482095792098	81.8999938964844	3.90735545014741	81.8999938964844	3.82638216515924	82	5.67881289620072	82	5.30420780239848
81.8000030517578	0.684840181830623	81.8000030517578	0.801449377575689	81.9000015258789	1.99437531923923	81.9000015258789	1.9926009221301	81.9000015258789	3.02065814495108	81.9000015258789	2.90707037341945	82	3.91047284417255	82	3.82868037621156	82.1000061035156	5.68247009175775	82.1000061035156	5.30558119148799
81.9000015258789	0.684847627309864	81.9000015258789	0.80214026626451	82	1.99759978238308	82	1.99427079437361	82	3.02511087745097	82	2.90931726664058	82.1000061035156	3.9109092976787	82.1000061035156	3.83097498153419	82.1999969482422	5.68545232073939	82.1999969482422	5.30695006175865
82	0.68454759719225	82	0.802830593929499	82.0999984741211	2.00168473344729	82.0999984741211	1.9959392134007	82.0999984741211	3.02535623536369	82.0999984741211	2.91156181173737	82.1999969482422	3.91518953483956	82.1999969482422	3.83326563750107	82.3000030517578	5.69126589238658	82.3000030517578	5.30831484455738
82.0999984741211	0.683945807836608	82.0999984741211	0.803520361026248	82.1999969482422	2.0039239143689	82.1999969482422	1.99760618047627	82.1999969482422	3.02758409062881	82.1999969482422	2.9138040111642	82.3000030517578	3.92098421198079	82.3000030517578	3.83555304887739	82.3999938964844	5.69755384594828	82.3999938964844	5.30967513689155
82.1999969482422	0.684537843289036	82.1999969482422	0.804209568009989	82.2999954223633	2.00620678603991	82.2999954223633	1.99927169686415	82.2999954223633	3.02765379688026	82.2999954223633	2.91604386737293	82.3999938964844	3.92776458837216	82.3999938964844	3.83783652328167	82.5	5.70332830616917	82.5	5.3110313673686
82.3000030517578	0.684196698244705	82.3000030517578	0.804898267854669	82.4000015258789	2.00912232594055	82.4000015258789	2.000935890732	82.4000015258789	3.03229383198504	82.4000015258789	2.91828155343509	82.5	3.93360320771808	82.5	3.84011676326963	82.6000061035156	5.70687221394292	82.6000061035156	5.3123833414798
82.4000015258789	0.686230638680172	82.4000015258789	0.805586355933975	82.5	2.01475828527691	82.5	2.00259850942123	82.5	3.03834111872948	82.5	2.92051673037464	82.6000061035156	3.93943953713642	82.6000061035156	3.84239342572796	82.6999969482422	5.70853335555239	82.6999969482422	5.31373086727214
82.5	0.688472307145275	82.5	0.806273885263808	82.5999984741211	2.01617341240762	82.5999984741211	2.00425968120785	82.5999984741211	3.04432411154994	82.5999984741211	2.92274957143655	82.6999969482422	3.94355157593236	82.6999969482422	3.84466616967481	82.8000030517578	5.71303399580847	82.8000030517578	5.31507436933098
82.5999984741211	0.693855299441566	82.5999984741211	0.806960856297942	82.6999969482422	2.01895949980189	82.6999969482422	2.00591940735137	82.6999969482422	3.05008377090689	82.6999969482422	2.92498007906251	82.8000030517578	3.94635973667118	82.8000030517578	3.84693569431493	82.8999938964844	5.7190859212169	82.8999938964844	5.31641345094821
82.6999969482422	0.695058421496469	82.6999969482422	0.807647269489784	82.7999954223633	2.0230103073518	82.7999954223633	2.00757768911018	82.7999954223633	3.05734213057076	82.7999954223633	2.92720825569165	82.8999938964844	3.95203610765202	82.8999938964844	3.84920131275587	83	5.72356233394567	83	5.31774853404894
82.8000030517578	0.698451473119349	82.8000030517578	0.808333177598572	82.9000015258789	2.0300543647445	82.9000015258789	2.00923465409531	82.9000015258789	3.06281639180725	82.9000015258789	2.92943427349316	83	3.95114462960828	83	3.8514637220587	83.1000061035156	5.72787799117395	83.1000061035156	5.31907942715825
82.9000015258789	0.703983489511302	82.9000015258789	0.809018476422133	83	2.03026753048744	83	2.01089005074571	83	3.06228425710015	83	2.93165779525864	83.1000061035156	3.95227536440962	83.1000061035156	3.85372258179216	83.1999969482422	5.73072228515957	83.1999969482422	5.32040594131719
83	0.706853194437826	83	0.809703218761489	83.0999984741211	2.03357890430379	83.0999984741211	2.01254400678028	83.0999984741211	3.06356920524286	83.0999984741211	2.93387899332979	83.1999969482422	3.95407431345029	83.1999969482422	3.85597755368255	83.3000030517578	5.73486078468977	83.3000030517578	5.32172849449169
83.0999984741211	0.705236299776516	83.0999984741211	0.810387405068598	83.1999969482422	2.03443872859407	83.1999969482422	2.01419652345314	83.1999969482422	3.06281770707301	83.1999969482422	2.93609787013566	83.3000030517578	3.95981837700856	83.3000030517578	3.85822933151538	83.3999938964844	5.73677734935336	83.3999938964844	5.32304669616053
83.1999969482422	0.703984799126374	83.1999969482422	0.811071035795058	83.2999954223633	2.04042544326421	83.2999954223633	2.0158476020173	83.2999954223633	3.06529880640301	83.2999954223633	2.93831442810277	83.3999938964844	3.96272540920927	83.3999938964844	3.86047723369439	83.5	5.73964566038467	83.5	5.32436096167105
83.3000030517578	0.706836409373864	83.3000030517578	0.811754163486266	83.4000015258789	2.04439213785554	83.4000015258789	2.01749736952954	83.4000015258789	3.06420518982395	83.4000015258789	2.94052883850264	83.5	3.96755397709512	83.5	3.86272195183001	83.6000061035156	5.74525394243756	83.6000061035156	5.32567110253523
83.4000015258789	0.704779828347455	83.4000015258789	0.812436684362476	83.5	2.04710328460715	83.5	2.01914557552164	83.5	3.06618613592855	83.5	2.94274076588533	83.6000061035156	3.97145466067832	83.6000061035156	3.86496314815316	83.6999969482422	5.74931697990542	83.6999969482422	5.32697693268859
83.5	0.705070257387888	83.5	0.813118651010699	83.5999984741211	2.05293552443982	83.5999984741211	2.02079234715779	83.5999984741211	3.07200705165997	83.5999984741211	2.94495038169397	83.6999969482422	3.97444590861414	83.6999969482422	3.86720048703541	83.8000030517578	5.75511389533312	83.8000030517578	5.32827886356481
83.5999984741211	0.711823216153789	83.5999984741211	0.813800063881092	83.6999969482422	2.05767438715793	83.6999969482422	2.02243768568673	83.6999969482422	3.07432897421495	83.6999969482422	2.94715768834505	83.8000030517578	3.97975594984928	83.8000030517578	3.86943465683729	83.8999938964844	5.76189063383845	83.8999938964844	5.32957651077321
83.6999969482422	0.712918708934012	83.6999969482422	0.814480923423449	83.7999954223633	2.06609687936179	83.7999954223633	2.02408159235615	83.7999954223633	3.07750248040611	83.7999954223633	2.94936268825256	83.8999938964844	3.98502133318834	83.8999938964844	3.87166498129249	84	5.76402529159259	84	5.33087028318258
83.8000030517578	0.711136390555112	83.8000030517578	0.815161281970199	83.9000015258789	2.07014481028182	83.9000015258789	2.02572419367098	83.9000015258789	3.08157684072557	83.9000015258789	2.95156555179503	84	3.98660687034226	84	3.87389214660346	84.1000061035156	5.76392045198281	84.1000061035156	5.3321599952417
83.9000015258789	0.715649628828032	83.9000015258789	0.815841036162307	84	2.07144279468775	84	2.02736524025107	84	3.08168053567806	84	2.95376594527183	84.1000061035156	3.98731891201624	84.1000061035156	3.87611581764249	84.1999969482422	5.76591923948581	84.1999969482422	5.33344546383736
84	0.713436378908227	84	0.816520238373648	84.0999984741211	2.07002768635812	84.0999984741211	2.02900485870835	84.0999984741211	3.08176920461028	84.0999984741211	2.95596403923221	84.1999969482422	3.99208549565628	84.1999969482422	3.87833566140579	84.3000030517578	5.76729335795244	84.3000030517578	5.33472709400146
84.0999984741211	0.710840147665294	84.0999984741211	0.817198889052583	84.1999969482422	2.07099120563089	84.1999969482422	2.03064305028621	84.1999969482422	3.08237996551179	84.1999969482422	2.95815983608018	84.3000030517578	3.99545202152149	84.3000030517578	3.88055236087135	84.3999938964844	5.76532143739769	84.3999938964844	5.3360045072952
84.1999969482422	0.711896116675234	84.1999969482422	0.817876988647116	84.2999954223633	2.06929122203383	84.2999954223633	2.032279816227	84.2999954223633	3.08372713080371	84.2999954223633	2.96035333821727	84.3999938964844	3.99591586374299	84.3999938964844	3.88276524506117	84.5	5.77027279446884	84.5	5.33727810621268
84.3000030517578	0.715215395931409	84.3000030517578	0.818554589277569	84.4000015258789	2.06915223428405	84.4000015258789	2.03391528248625	84.4000015258789	3.08226549341362	84.4000015258789	2.9625447151337	84.5	3.99468801746934	84.5	3.88497499481203	84.6000061035156	5.77407343601863	84.6000061035156	5.33854770809673
84.4000015258789	0.714411751706393	84.4000015258789	0.819231588003918	84.5	2.0712521648984	84.5	2.03554920076716	84.5	3.08521257187294	84.5	2.964733634869	84.6000061035156	3.99742820685788	84.6000061035156	3.88718127761698	84.6999969482422	5.77564763790906	84.6999969482422	5.33981313269023
84.5	0.717083322474537	84.5	0.819908036987767	84.5999984741211	2.07435765524406	84.5999984741211	2.03718169713176	84.5999984741211	3.09069918639671	84.5999984741211	2.96692026707603	84.6999969482422	4.00076641147371	84.6999969482422	3.8893837630764	84.8000030517578	5.77985611569238	84.8000030517578	5.34107477871042
84.5999984741211	0.720173711858479	84.5999984741211	0.82058393667569	84.6999969482422	2.07812106067377	84.6999969482422	2.03881277281816	84.6999969482422	3.09242115914822	84.6999969482422	2.96910461386515	84.8000030517578	4.0038257733413	84.8000030517578	3.89158312882782	84.8999938964844	5.77931820220419	84.8999938964844	5.34233227362037
84.6999969482422	0.723837117509902	84.6999969482422	0.82125928751391	84.7999954223633	2.07943439917381	84.7999954223633	2.0404424290634	84.7999954223633	3.09610623041863	84.7999954223633	2.97128667788976	84.8999938964844	4.00310098202408	84.8999938964844	3.89377870914026	85	5.7808278289549	85	5.34358601363928
84.8000030517578	0.721156880200397	84.8000030517578	0.821934141411505	84.9000015258789	2.07487851362021	84.9000015258789	2.04207079127599	84.9000015258789	3.09242208025626	84.9000015258789	2.97346662775543	85	4.00506525305445	85	3.89597117952684	85.1000061035156	5.7849399825036	85.1000061035156	5.34483581895921
84.9000015258789	0.715126707379568	84.9000015258789	0.822608395845765	85	2.07503682916104	85	2.04369761223776	85	3.09035406398834	85	2.97564413323183	85.1000061035156	4.00990381092925	85.1000061035156	3.89816021008088	85.1999969482422	5.79098591596266	85.1999969482422	5.34608151213494
85	0.7150190007942	85	0.823282102766885	85.0999984741211	2.07645385386058	85.0999984741211	2.04532301746328	85.0999984741211	3.09076363333497	85.0999984741211	2.97781936309344	85.1999969482422	4.01267053869924	85.1999969482422	3.90034547298661	85.3000030517578	5.7952449860768	85.3000030517578	5.34732348562698
85.0999984741211	0.71548510449793	85.0999984741211	0.823955262619665	85.1999969482422	2.08124006657363	85.1999969482422	2.04694700818536	85.1999969482422	3.09531025287288	85.1999969482422	2.97999231971845	85.3000030517578	4.01496357026372	85.3000030517578	3.90252764058292	85.3999938964844	5.79648787153292	85.3999938964844	5.34856137267612
85.1999969482422	0.714211004062236	85.1999969482422	0.824627875848551	85.2999954223633	2.08406843363173	85.2999954223633	2.04856958563579	85.2999954223633	3.09521606428461	85.2999954223633	2.9821630054826	85.3999938964844	4.01691577030488	85.3999938964844	3.90470605234484	85.5	5.8058168335665	85.5	5.34979556337007
85.3000030517578	0.712534231092832	85.3000030517578	0.825299994152241	85.4000015258789	2.08783498293178	85.4000015258789	2.05019087467845	85.4000015258789	3.09817322441904	85.4000015258789	2.98433158811228	85.5	4.02286736226051	85.5	3.90688137850348	85.6000061035156	5.80939274438606	85.6000061035156	5.35102588070261
85.4000015258789	0.714932348223556	85.4000015258789	0.825971515423646	85.5	2.09490657047991	85.5	2.05181062916911	85.5	3.10439389262319	85.5	2.98649773909916	85.6000061035156	4.02336210727481	85.6000061035156	3.9090532917322	85.6999969482422	5.80919375680787	85.6999969482422	5.35225214999327
85.5	0.716394543510432	85.5	0.826642491402411	85.5999984741211	2.09818001634267	85.5999984741211	2.05342897407724	85.5999984741211	3.10556172440374	85.5999984741211	2.98866162633768	85.6999969482422	4.02351400019234	85.6999969482422	3.91122146677398	85.8000030517578	5.8096548443873	85.8000030517578	5.35347475762098
85.5999984741211	0.717398192192377	85.5999984741211	0.827312922531572	85.6999969482422	2.09738900981938	85.6999969482422	2.05504591063042	85.6999969482422	3.10465939519327	85.6999969482422	2.99082325219366	85.8000030517578	4.02284108724325	85.8000030517578	3.91338657059508	85.8999938964844	5.8137691928232	85.8999938964844	5.35469334257492
85.6999969482422	0.717312803676577	85.6999969482422	0.827982809253809	85.7999954223633	2.09371377505158	85.7999954223633	2.05666144005519	85.7999954223633	3.10388222836991	85.7999954223633	2.99298261903047	85.8999938964844	4.02621763230854	85.8999938964844	3.91554794793905	86	5.82170183844573	86	5.35590828881309
85.8000030517578	0.714481416946001	85.8000030517578	0.828652203058292	85.9000015258789	2.09392925575776	85.9000015258789	2.05827568667316	85.9000015258789	3.10609393791856	85.9000015258789	2.99513989369992	86	4.02912201908021	86	3.91770626379518	86.1000061035156	5.82853825433631	86.1000061035156	5.35711942208997
85.9000015258789	0.718286937738412	85.9000015258789	0.829321002251873	86	2.09591782144253	86	2.05988840540941	86	3.10889760635018	86	2.99729474940672	86.1000061035156	4.03700359862978	86.1000061035156	3.91986119339546	86.1999969482422	5.83243559595758	86.1999969482422	5.35832657044959
86	0.719717032220615	86	0.829989258364504	86.0999984741211	2.09908769173126	86.0999984741211	2.06149972069069	86.0999984741211	3.11269574836479	86.0999984741211	2.99944735316984	86.1999969482422	4.03840090708945	86.1999969482422	3.92201241403017	86.3000030517578	5.83751526627384	86.3000030517578	5.35953011424695
86.0999984741211	0.723711397280567	86.0999984741211	0.830656971837462	86.1999969482422	2.10473823202938	86.1999969482422	2.06310963373936	86.1999969482422	3.11172373108184	86.1999969482422	3.00159770734281	86.3000030517578	4.04191635191728	86.3000030517578	3.92416058756374	86.3999938964844	5.8420356571869	86.3999938964844	5.36072969810124
86.1999969482422	0.726395915129615	86.1999969482422	0.831324143111674	86.2999954223633	2.1065060487781	86.2999954223633	2.06471814577674	86.2999954223633	3.11186328363874	86.2999954223633	3.00374581427669	86.3999938964844	4.04469140956462	86.3999938964844	3.92630506376017	86.5	5.8472814816505	86.5	5.36192569998445
86.3000030517578	0.729858500694718	86.3000030517578	0.831990823467633	86.4000015258789	2.10554246161519	86.4000015258789	2.06632538058455	86.4000015258789	3.11378082225747	86.4000015258789	3.00589183995332	86.5	4.04928432940596	86.5	3.9284465024089	86.6000061035156	5.8540915501053	86.6000061035156	5.363117948369
86.4000015258789	0.72969821272909	86.4000015258789	0.832656911624455	86.5	2.10670469451634	86.5	2.06793109415252	86.5	3.11377897122748	86.5	3.00803545928145	86.6000061035156	4.05237745753402	86.6000061035156	3.9305845812816	86.6999969482422	5.85913570080083	86.6999969482422	5.36430627398125
86.5	0.733798199271405	86.5	0.833322458903251	86.5999984741211	2.11036873975263	86.5999984741211	2.06953541036705	86.5999984741211	3.11597515437006	86.5999984741211	3.01017683840921	86.6999969482422	4.05496115951155	86.6999969482422	3.93271898019213	86.8000030517578	5.86558154283193	86.8000030517578	5.36549105124658
86.5999984741211	0.735698155684986	86.5999984741211	0.83398746574355	86.6999969482422	2.1102607022658	86.6999969482422	2.0711383304453	86.6999969482422	3.11695772842813	86.6999969482422	3.01231597967789	86.8000030517578	4.05670320461286	86.8000030517578	3.93485035582952	86.8999938964844	5.86996783046834	86.8999938964844	5.36667193026917
86.6999969482422	0.735008995314274	86.6999969482422	0.834651932584536	86.7999954223633	2.10997022044921	86.7999954223633	2.07273985560343	86.7999954223633	3.1220690900418	86.7999954223633	3.01445288542631	86.8999938964844	4.05800456622183	86.8999938964844	3.9369780630425	87	5.87328171602803	87	5.36784928304377
86.8000030517578	0.735132159002205	86.8000030517578	0.835315910498872	86.9000015258789	2.1098614395496	86.9000015258789	2.0743401090856	86.9000015258789	3.12476408721068	86.9000015258789	3.01658772077086	87	4.06421452307404	87	3.93910275646134	87.1000061035156	5.8770692163298	87.1000061035156	5.36902294081922
86.9000015258789	0.736136069654094	86.9000015258789	0.835979298616269	87	2.10960659626926	87	2.07593884794156	87	3.12859036918326	87	3.01872016231549	87.1000061035156	4.06490955206118	87.1000061035156	3.94122411637756	87.1999969482422	5.88132081663753	87.1999969482422	5.37019273695904
87	0.737851024407973	87	0.836642148049845	87.0999984741211	2.11098788316758	87.0999984741211	2.07753619551973	87.0999984741211	3.13043399719299	87.0999984741211	3.02085037534201	87.1999969482422	4.07084784401104	87.1999969482422	3.94334182510889	87.3000030517578	5.88459703863919	87.3000030517578	5.37135904004789
87.0999984741211	0.736679548449501	87.0999984741211	0.837304459237393	87.1999969482422	2.11159083064194	87.1999969482422	2.0791321530321	87.1999969482422	3.13506715009498	87.1999969482422	3.02297836217952	87.3000030517578	4.07492964277117	87.3000030517578	3.94545653420947	87.3999938964844	5.88529655258299	87.3999938964844	5.3725215057002
87.1999969482422	0.739124025003548	87.1999969482422	0.837966232616359	87.2999954223633	2.11229102808193	87.2999954223633	2.08072672168968	87.2999954223633	3.1400597975944	87.2999954223633	3.02510412515473	87.3999938964844	4.07494601758481	87.3999938964844	3.94756760357303	87.5	5.89166328244664	87.5	5.37368050019141
87.3000030517578	0.739788879906882	87.3000030517578	0.838627519052428	87.4000015258789	2.11241042434995	87.4000015258789	2.08232002420143	87.4000015258789	3.14534144160098	87.4000015258789	3.02722782852303	87.5	4.08164475933336	87.5	3.94967568271104	87.6000061035156	5.89693754353175	87.6000061035156	5.37483585730043
87.4000015258789	0.740973821916668	87.4000015258789	0.839288218084236	87.5	2.1164197751541	87.5	2.08391181867254	87.5	3.1517187504196	87.5	3.0293491505748	87.6000061035156	4.08231338200858	87.6000061035156	3.95178045441518	87.6999969482422	5.90369838389506	87.6999969482422	5.37598741299043
87.5	0.74430204953569	87.5	0.839948380617759	87.5999984741211	2.11986685799548	87.5999984741211	2.08550222791575	87.5999984741211	3.15717338588274	87.5999984741211	3.03146825573	87.6999969482422	4.0890609175276	87.6999969482422	3.95388160348754	87.8000030517578	5.90875595554098	87.8000030517578	5.37713553010017
87.5999984741211	0.74634913285081	87.5999984741211	0.840608007089061	87.6999969482422	2.12708113085046	87.6999969482422	2.08709125313795	87.6999969482422	3.16141602139578	87.6999969482422	3.03358514630566	87.8000030517578	4.09235805937442	87.8000030517578	3.95597977638753	87.8999938964844	5.91554971336336	87.8999938964844	5.37827986961554
87.6999969482422	0.750269114388175	87.6999969482422	0.841267097933862	87.7999954223633	2.12801932373804	87.7999954223633	2.088678895545	87.7999954223633	3.160499520347	87.7999954223633	3.03569982461638	87.8999938964844	4.09133306035437	87.8999938964844	3.95807433801446	88	5.91839166921818	88	5.37942079210232
87.8000030517578	0.751200233808959	87.8000030517578	0.841925703811706	87.9000015258789	2.12668955901881	87.9000015258789	2.09026527731302	87.9000015258789	3.16028485808147	87.9000015258789	3.03781245406113	88	4.09475793693946	88	3.96016593280107	88.1000061035156	5.92421512202964	88.1000061035156	5.380558133933
87.9000015258789	0.751977543114663	87.9000015258789	0.842583724668502	88	2.12705171199013	88	2.09185015759801	88	3.16307721520207	88	3.03992271460785	88.1000061035156	4.0979115696673	88.1000061035156	3.96225424601972	88.1999969482422	5.92738558260771	88.1999969482422	5.38169173363035
88	0.752543471651734	88	0.843241211203926	88.0999984741211	2.13234228290912	88.0999984741211	2.09343365867943	88.0999984741211	3.16460563470355	88.0999984741211	3.04203076981922	88.1999969482422	4.10344984024869	88.1999969482422	3.9643389649374	88.3000030517578	5.93101254366411	88.3000030517578	5.38282194837743
88.0999984741211	0.757637817501745	88.0999984741211	0.84389816385232	88.1999969482422	2.13532657160795	88.1999969482422	2.09501578175904	88.1999969482422	3.16668053447484	88.1999969482422	3.04413662200022	88.3000030517578	4.10227871649022	88.3000030517578	3.96642073095872	88.3999938964844	5.93174433114928	88.3999938964844	5.38394844444834
88.1999969482422	0.760384353404334	88.1999969482422	0.844554583047689	88.2999954223633	2.13743037110817	88.2999954223633	2.09659652786218	88.2999954223633	3.16832402546515	88.2999954223633	3.04624027345345	88.3999938964844	4.10061800417498	88.3999938964844	3.96849891394943	88.5	5.9346638207071	88.5	5.38507157678881
88.3000030517578	0.762384854871016	88.3000030517578	0.845210519244274	88.4000015258789	2.13707621612684	88.4000015258789	2.09817601816289	88.4000015258789	3.17094915602684	88.4000015258789	3.04834188672589	88.5	4.10176195200074	88.5	3.97057415330333	88.6000061035156	5.93621541571065	88.6000061035156	5.38619118432504
88.4000015258789	0.760213280609605	88.4000015258789	0.845865872793611	88.5	2.13707631490979	88.5	2.09975401346442	88.5	3.17254741736542	88.5	3.05044114345434	88.6000061035156	4.10223226106791	88.6000061035156	3.97264613675405	88.6999969482422	5.94115220543063	88.6999969482422	5.38730710810008
88.5	0.75960582931566	88.5	0.846520694189908	88.5999984741211	2.13696478517613	88.5999984741211	2.10133063551372	88.5999984741211	3.1745000699666	88.5999984741211	3.05253820634863	88.6999969482422	4.10497839475647	88.6999969482422	3.97471455401429	88.8000030517578	5.94752993536167	88.8000030517578	5.38841969973006
88.5999984741211	0.759386749082296	88.5999984741211	0.847174983865803	88.6999969482422	2.13907387777454	88.6999969482422	2.10290588550609	88.6999969482422	3.17686395405872	88.6999969482422	3.05463307770181	88.8000030517578	4.10539008376145	88.8000030517578	3.9767800413873	88.8999938964844	5.95131270975071	88.8999938964844	5.38952863069544
88.6999969482422	0.756735528499121	88.6999969482422	0.847828742253588	88.7999954223633	2.13647568846864	88.7999954223633	2.10447976463577	88.7999954223633	3.17712801631569	88.7999954223633	3.05672575980451	88.8999938964844	4.10924822166726	88.8999938964844	3.97884197370773	89	5.95182632994511	89	5.39063425041017
88.8000030517578	0.754677412350247	88.8000030517578	0.848482019603042	88.9000015258789	2.13650273466737	88.9000015258789	2.10605239401851	88.9000015258789	3.17378342830489	88.9000015258789	3.0588164143562	89	4.10816936576612	89	3.9809009853975	89.1000061035156	5.95731724766301	89.1000061035156	5.39173640031494
88.9000015258789	0.756739801843651	88.9000015258789	0.849134716669679	89	2.1308611470231	89	2.10762353489703	89	3.17274561988052	89	3.06090472465382	89.1000061035156	4.1142847369656	89.1000061035156	3.9829567666312	89.1999969482422	5.9559750731396	89.1999969482422	5.39283492393441
89	0.756122708791736	89	0.849786883743082	89.0999984741211	2.13664229936694	89.0999984741211	2.10919330848947	89.0999984741211	3.18124003424509	89.0999984741211	3.06299085255883	89.1999969482422	4.11736505084991	89.1999969482422	3.98500900954697	89.3000030517578	5.95697749245119	89.3000030517578	5.3939301673076
89.0999984741211	0.76188314283263	89.0999984741211	0.850438521254187	89.1999969482422	2.13379835687465	89.1999969482422	2.11076171598594	89.1999969482422	3.18498099255794	89.1999969482422	3.06507480035237	89.3000030517578	4.11897681052778	89.3000030517578	3.98705834555688	89.3999938964844	5.96052239623987	89.3999938964844	5.39502180659195
89.1999969482422	0.763212773718806	89.1999969482422	0.851089629633588	89.2999954223633	2.13232497491572	89.2999954223633	2.11232875857552	89.2999954223633	3.18600577299821	89.2999954223633	3.06715657031323	89.3999938964844	4.12049902029321	89.3999938964844	3.98910415434228	89.5	5.96603047340159	89.5	5.39611018619004
89.3000030517578	0.764345247699566	89.3000030517578	0.851740258927434	89.4000015258789	2.1308196217251	89.4000015258789	2.11389455684791	89.4000015258789	3.18864379393835	89.4000015258789	3.06923632329777	89.5	4.12236748692976	89.5	3.99114706533569	89.6000061035156	5.97150464012702	89.6000061035156	5.39719515000886
89.4000015258789	0.761890578229213	89.4000015258789	0.852390310293577	89.5	2.1313291294191	89.5	2.11545887308292	89.5	3.19528718879064	89.5	3.0713137442544	89.6000061035156	4.12415113194493	89.6000061035156	3.99318677113451	89.6999969482422	5.97459215652816	89.6999969482422	5.39827654400667
89.5	0.764507545846755	89.5	0.853039833817808	89.5999984741211	2.13344810480612	89.5999984741211	2.1170218279722	89.5999984741211	3.20070239140023	89.5999984741211	3.07338899420067	89.6999969482422	4.13042157845666	89.6999969482422	3.99522296628438	89.8000030517578	5.97760419668339	89.8000030517578	5.39935470891605
89.5999984741211	0.769309486991915	89.5999984741211	0.853688829929373	89.6999969482422	2.13327004265921	89.6999969482422	2.11858342270071	89.6999969482422	3.20321300643627	89.6999969482422	3.07546207539091	89.8000030517578	4.13120911289207	89.8000030517578	3.99725627726005	89.8999938964844	5.98024134972457	89.8999938964844	5.40042932637911
89.6999969482422	0.769980504827799	89.6999969482422	0.854337299057177	89.7999954223633	2.13206841518695	89.7999954223633	2.12014365845238	89.7999954223633	3.20331893393268	89.7999954223633	3.07753298995066	89.8999938964844	4.13444623148644	89.8999938964844	3.99928608859368	90	5.97929263851802	90	5.4015007349941
89.8000030517578	0.767920883738952	89.8000030517578	0.854985291044564	89.9000015258789	2.12950086070214	89.9000015258789	2.12170265529313	89.9000015258789	3.20604567409009	89.9000015258789	3.07960189804002	90	4.13487104352316	90	4.00131302479598	90.1000061035156	5.98308221380194	90.1000061035156	5.40256878110397
89.9000015258789	0.772122559378658	89.9000015258789	0.855632707450099	90	2.12888743265466	90	2.12326017653539	90	3.2075209223558	90	3.08166848624975	90.1000061035156	4.13913038188184	90.1000061035156	4.00333678086825	90.1999969482422	5.98813955210971	90.1999969482422	5.40363331307107
90	0.771220457905656	90	0.856279598156609	90.0999984741211	2.13213118706608	90.0999984741211	2.12481634234658	90.0999984741211	3.21267978001106	90.0999984741211	3.08373291475727	90.1999969482422	4.1419726011336	90.1999969482422	4.00535705374481	90.3000030517578	5.99126138315296	90.3000030517578	5.40469466631726
90.1000061035156	0.774449588275274	90.1000061035156	0.856926012886151	90.2000045776367	2.1331349999673	90.2000045776367	2.12637127247942	90.2000045776367	3.21786471875112	90.2000045776367	3.08579534307849	90.3000030517578	4.14379243734402	90.3000030517578	4.00737446500176	90.4000091552734	5.99293912859503	90.4000091552734	5.4057526886291
90.1999969482422	0.779450276149873	90.1999969482422	0.857571804182472	90.2999954223633	2.13487275334137	90.2999954223633	2.12792461239409	90.2999954223633	3.22238359762287	90.2999954223633	3.08785530169121	90.3999938964844	4.14597661378048	90.3999938964844	4.00938840398414	90.5	6.00137006578007	90.5	5.40680722979365
90.3000030517578	0.779696534446884	90.3000030517578	0.858217169570417	90.4000015258789	2.13793499358326	90.4000015258789	2.12947683735363	90.4000015258789	3.22348175159368	90.4000015258789	3.08991342155495	90.5	4.1529745075386	90.5	4.01139949031937	90.6000061035156	6.00100918116368	90.6000061035156	5.40785862208643
90.3999938964844	0.77577702779945	90.3999938964844	0.858861912538634	90.4999923706055	2.14397128899964	90.4999923706055	2.13102747486215	90.4999923706055	3.22810865547035	90.4999923706055	3.09196907686942	90.5999908447266	4.16066315997978	90.5999908447266	4.01340711526706	90.6999969482422	6.00464766061486	90.6999969482422	5.40890655505896
90.5	0.777210831649427	90.5	0.859506230291347	90.5999984741211	2.1463026611309	90.5999984741211	2.13257699935588	90.5999984741211	3.22719482054617	90.5999984741211	3.09402289727608	90.6999969482422	4.1667630793836	90.6999969482422	4.01541189651208	90.8000030517578	6.01280355291146	90.8000030517578	5.40995135890582
90.6000061035156	0.776778115659909	90.6000061035156	0.860150024825595	90.7000045776367	2.14895944553609	90.7000045776367	2.13412517527662	90.7000045776367	3.22851201404228	90.7000045776367	3.09607457115981	90.8000030517578	4.17290385021533	90.8000030517578	4.0174135323897	90.9000091552734	6.01714901285868	90.9000091552734	5.41099288379
90.6999969482422	0.777701425973646	90.6999969482422	0.860793198457401	90.7999954223633	2.15128585227285	90.7999954223633	2.13567176788821	90.7999954223633	3.23163087382272	90.7999954223633	3.09812378821313	90.8999938964844	4.17511227839259	90.8999938964844	4.01941172314705	91	6.02311380867195	91	5.41203098184389
90.8000030517578	0.780051677675146	90.8000030517578	0.861435947911021	90.9000015258789	2.15068012106076	90.9000015258789	2.13721725038929	90.9000015258789	3.23409116772655	90.9000015258789	3.10017117610551	91	4.17938578182566	91	4.02140708356651	91.1000061035156	6.0275416557115	91.1000061035156	5.41306598016521
90.8999938964844	0.784261936661096	90.8999938964844	0.862078077471708	90.9999923706055	2.15571651181835	90.9999923706055	2.13876115233641	90.9999923706055	3.23932571853311	90.9999923706055	3.10221611229988	91.0999908447266	4.18044991873376	91.0999908447266	4.02339900966799	91.1999969482422	6.03118191798876	91.1999969482422	5.41409757314958
91	0.789637272608161	91	0.862719783544398	91.0999984741211	2.15655186436652	91.0999984741211	2.14030394610499	91.0999984741211	3.24289689274519	91.0999984741211	3.10425922315448	91.1999969482422	4.18381229403258	91.1999969482422	4.02538811430652	91.3000030517578	6.03133014724244	91.3000030517578	5.41512608584651
91.1000061035156	0.790731097491516	91.1000061035156	0.863360968523442	91.2000045776367	2.1615517529317	91.2000045776367	2.14184539716008	91.2000045776367	3.24735147801039	91.2000045776367	3.10630019867913	91.3000030517578	4.18688679181832	91.3000030517578	4.02737409817647	91.4000091552734	6.03263978893938	91.4000091552734	5.41615137075901
91.1999969482422	0.790005300764278	91.1999969482422	0.864001534996335	91.2999954223633	2.16475549970801	91.2999954223633	2.14338527178516	91.2999954223633	3.25008920418713	91.2999954223633	3.10833873018446	91.3999938964844	4.18849726049757	91.3999938964844	4.02935666386915	91.5	6.03797099901749	91.5	5.41717328232888
91.3000030517578	0.788111935066809	91.3000030517578	0.864641678619832	91.4000015258789	2.16742161258753	91.4000015258789	2.14492404112346	91.4000015258789	3.25475531783832	91.4000015258789	3.11037544206703	91.5	4.19121054740572	91.5	4.0313364213598	91.6000061035156	6.03668880169698	91.6000061035156	5.41819214255752
91.3999938964844	0.787271477489412	91.3999938964844	0.865281204840855	91.4999923706055	2.16976792534479	91.4999923706055	2.14646123677504	91.4999923706055	3.25681111764425	91.4999923706055	3.11240971503596	91.5999908447266	4.1869693835024	91.5999908447266	4.03331277139145	91.6999969482422	6.04271617026916	91.6999969482422	5.41920765060578
91.5	0.786720677679114	91.5	0.865920309267396	91.5999984741211	2.16451212802076	91.5999984741211	2.14799732906349	91.5999984741211	3.25604399686927	91.5999984741211	3.11444217218344	91.6999969482422	4.1893576421935	91.6999969482422	4.03528632202708	91.8000030517578	6.05216849920089	91.8000030517578	5.42022012549514
91.6000061035156	0.781802634252927	91.6000061035156	0.866558894688838	91.7000045776367	2.16655178065503	91.7000045776367	2.14953208447264	91.7000045776367	3.25710446244466	91.7000045776367	3.11647250513572	91.8000030517578	4.19687218172385	91.8000030517578	4.0372567762548	91.9000091552734	6.06221152966828	91.9000091552734	5.42122942283257
91.6999969482422	0.781128165604059	91.6999969482422	0.867196864210964	91.7999954223633	2.17534784992131	91.7999954223633	2.1510652703012	91.7999954223633	3.26384777105341	91.7999954223633	3.11850040681314	91.8999938964844	4.20510267898953	91.8999938964844	4.03922383896589	92	6.06683326143502	92	5.42223539931975
91.8000030517578	0.784514431101343	91.8000030517578	0.867834412965635	91.9000015258789	2.18119888976526	91.9000015258789	2.15259735564593	91.9000015258789	3.26698003188358	91.9000015258789	3.12052649835639	92	4.21113118052563	92	4.04118811542291	92.1000061035156	6.07021377050569	92.1000061035156	5.42323837192664
[truncated: 1,582 more rows]
