# Supplementary material for: Selective androgen receptor degrader (SARD) to overcome antiandrogen resistance in castration-resistant prostate cancer
Source: eLife. 2023 Jan 19;12:e70700. doi: 10.7554/eLife.70700 (PMC9901937; doi:10.7554/eLife.70700)
Supplement: Source data 3. [file elife-70700-data3.zip]

Archive with 114 entries (87 files):
- Figure source data/Figure 1-source data 1/
- Figure source data/Figure 1-source data 1/Figure 1B.xls
- Figure source data/Figure 1-source data 1/Figure 1C.xls
- Figure source data/Figure 1-source data 1/Figure 1D.xls
- Figure source data/Figure 1-source data 1/Figure 1E.xls
- Figure source data/Figure 1-source data 1/Figure 1F.xls
- Figure source data/Figure 1-source data 1/Figure 1G.xls
- Figure source data/Figure 1-source data 1/Figure 1H.xls
- Figure source data/Figure 1-source data 1/Figure 1I.xls
- Figure source data/Figure 2-source data 1/
- Figure source data/Figure 2-source data 1/Figure 2A-_RNA-Seq.doc
- Figure source data/Figure 2-source data 1/Figure 2B.xls
- Figure source data/Figure 2-source data 1/Figure 2C.xls
- Figure source data/Figure 2-source data 1/Figure 2D/
- Figure source data/Figure 2-source data 1/Figure 2D/Figure 2D-actin.jpg
- Figure source data/Figure 2-source data 1/Figure 2D/Figure 2D-AR.jpg
- Figure source data/Figure 2-source data 1/Figure 2D/Figure 2D-PSA.jpg
- Figure source data/Figure 2-source data 1/Figure 2E/
- Figure source data/Figure 2-source data 1/Figure 2E/Figure 2E-actin.jpg
- Figure source data/Figure 2-source data 1/Figure 2E/Figure 2E-AR.jpg
- Figure source data/Figure 2-source data 1/Figure 2E/Figure 2E-PSA.jpg
- Figure source data/Figure 2-source data 1/Figure 2F/
- Figure source data/Figure 2-source data 1/Figure 2F/Figure 2F-actin.jpg
- Figure source data/Figure 2-source data 1/Figure 2F/Figure 2F-AR.jpg
- Figure source data/Figure 2-source data 1/Figure 2F/Figure 2F-PSA.jpg
- Figure source data/Figure 2-source data 1/Figure 2G/
- Figure source data/Figure 2-source data 1/Figure 2G/Figure 2G-actin.jpg
- Figure source data/Figure 2-source data 1/Figure 2G/Figure 2G-AR.jpg
- Figure source data/Figure 2-source data 1/Figure 2H/
- Figure source data/Figure 2-source data 1/Figure 2H/Figure 2H-actin.jpg
- Figure source data/Figure 2-source data 1/Figure 2H/Figure 2H-AR.jpg
- Figure source data/Figure 3-source data 1/
- Figure source data/Figure 3-source data 1/Figure 3-DHT_AR.tif
- Figure source data/Figure 3-source data 1/Figure 3-DHT_DAPI.tif
- Figure source data/Figure 3-source data 1/Figure 3-DHT_Merge.tif
- Figure source data/Figure 3-source data 1/Figure 3-DMSO_AR.tif
- Figure source data/Figure 3-source data 1/Figure 3-DMSO_DAPI.tif
- Figure source data/Figure 3-source data 1/Figure 3-DMSO_Merge.tif
- Figure source data/Figure 3-source data 1/Figure 3-ENZa_AR.tif
- Figure source data/Figure 3-source data 1/Figure 3-ENZa_DAPI.tif
- Figure source data/Figure 3-source data 1/Figure 3-ENZa_Merge.tif
- Figure source data/Figure 3-source data 1/Figure 3-Z15_AR.tif
- Figure source data/Figure 3-source data 1/Figure 3-Z15_DAPI.tif
- Figure source data/Figure 3-source data 1/Figure 3-Z15_Merge.tif
- Figure source data/Figure 4-source data 1/
- Figure source data/Figure 4-source data 1/Figure 4A.xls
- Figure source data/Figure 4-source data 1/Figure 4B.xls
- Figure source data/Figure 4-source data 1/Figure 4C.xls
- Figure source data/Figure 4-source data 1/Figure 4D.xls
- Figure source data/Figure 4-source data 1/Figure 4E.xls
- Figure source data/Figure 4-source data 1/Figure 4F.xls
- Figure source data/Figure 5-source data 1/
- Figure source data/Figure 5-source data 1/Figure 5A/
- Figure source data/Figure 5-source data 1/Figure 5A/Figure 5A-actin.jpg
- Figure source data/Figure 5-source data 1/Figure 5A/Figure 5A-AR.jpg
- Figure source data/Figure 5-source data 1/Figure 5A/Figure 5A-mRNA level.xls
- Figure source data/Figure 5-source data 1/Figure 5B/
- Figure source data/Figure 5-source data 1/Figure 5B/Figure 5B.xls
- Figure source data/Figure 5-source data 1/Figure 5B/Figure 5B-actin.jpg
- Figure source data/Figure 5-source data 1/Figure 5B/Figure 5B-AR.jpg
- Figure source data/Figure 5-source data 1/Figure 5C/
- Figure source data/Figure 5-source data 1/Figure 5C/Figure 5C.xls
- Figure source data/Figure 5-source data 1/Figure 5C/Figure 5C-actin.jpg
- Figure source data/Figure 5-source data 1/Figure 5C/Figure 5C-AR.jpg
- Figure source data/Figure 5-source data 1/Figure 5D/
- Figure source data/Figure 5-source data 1/Figure 5D/Figure 5D-actin.jpg
- Figure source data/Figure 5-source data 1/Figure 5D/Figure 5D-AR.jpg
- Figure source data/Figure 5-source data 1/Figure 5E/
- Figure source data/Figure 5-source data 1/Figure 5E/Figure 5E-actin_LNCaP.jpg
- Figure source data/Figure 5-source data 1/Figure 5E/Figure 5E-actin_VCaP.jpg
- Figure source data/Figure 5-source data 1/Figure 5E/Figure 5E-AR_LNCaP.jpg
- Figure source data/Figure 5-source data 1/Figure 5E/Figure 5E-AR_VCaP.jpg
- Figure source data/Figure 5-source data 1/Figure 5F/
- Figure source data/Figure 5-source data 1/Figure 5F/Figure 5F-actin.jpg
- Figure source data/Figure 5-source data 1/Figure 5F/Figure 5F-AR.tif
- Figure source data/Figure 5-source data 1/Figure 5F/Figure 5F-UB-MYC.tif
- Figure source data/Figure 6-source data 1/
- Figure source data/Figure 6-source data 1/Figure 6A/
- Figure source data/Figure 6-source data 1/Figure 6A/Figure 6A.xlsx
- Figure source data/Figure 6-source data 1/Figure 6B/
- Figure source data/Figure 6-source data 1/Figure 6B/Figure 6B-22Rv1.jpg
- Figure source data/Figure 6-source data 1/Figure 6B/Figure 6B-PC3.jpg
- Figure source data/Figure 6-source data 1/Figure 6C/
- Figure source data/Figure 6-source data 1/Figure 6C/Figure 6C-Area.xls
- Figure source data/Figure 6-source data 1/Figure 6C/Figure 6C-DMSO.tif
- Figure source data/Figure 6-source data 1/Figure 6C/Figure 6C-Z15.tif
- Figure source data/Figure 6-source data 1/Figure 6D/
- Figure source data/Figure 6-source data 1/Figure 6D/Figure 6D-actin-.tif
- Figure source data/Figure 6-source data 1/Figure 6D/Figure 6D-Cleaved Parp-.tif
- Figure source data/Figure 6-source data 1/Figure 6E/
- Figure source data/Figure 6-source data 1/Figure 6E/Figure 6E-actin.tif
- Figure source data/Figure 6-source data 1/Figure 6E/Figure 6E-Cleaved PARP.tif
- Figure source data/Figure 7-source data 1/
- Figure source data/Figure 7-source data 1/Figure 7A-C.xlsx
- Figure source data/Figure 7-source data 1/Figure 7D/
- Figure source data/Figure 7-source data 1/Figure 7D/Figure 7D-actin.tif
- Figure source data/Figure 7-source data 1/Figure 7D/Figure 7D-AR.tif
- Figure source data/Figure 7-source data 1/Figure 7D/Figure 7D-PSA.jpg
- Figure source data/Figure 7-source data 1/Figure 7E/
- Figure source data/Figure 7-source data 1/Figure 7E/Figure 7E-Ki-67-Control.tiff
- Figure source data/Figure 7-source data 1/Figure 7E/Figure 7E-Ki-67-Z15 10mg.tiff
- Figure source data/Figure 7-source data 1/Figure 7E/Figure 7E-Ki-67-Z15 20mg.tiff
- Figure source data/Figure 7-source data 1/Figure 7E/Figure 7E-PSA-Control.tiff
- Figure source data/Figure 7-source data 1/Figure 7E/Figure 7E-PSA-Z15 10mg.tiff
- Figure source data/Figure 7-source data 1/Figure 7E/Figure 7E-PSA-Z15 20mg.tiff
- Figure source data/Figure 8-source data 1/
- Figure source data/Figure 8-source data 1/Figure 8A-B.xls
- Figure source data/Figure 8-source data 1/Figure 8C/
- Figure source data/Figure 8-source data 1/Figure 8C/actin-1.jpg
- Figure source data/Figure 8-source data 1/Figure 8C/actin-2.jpg
- Figure source data/Figure 8-source data 1/Figure 8C/AR-1.jpg
- Figure source data/Figure 8-source data 1/Figure 8C/AR-2.jpg
- Figure source data/Figure 8-source data 1/Figure 8C/PSA-1.jpg
- Figure source data/Figure 8-source data 1/Figure 8C/PSA-2.jpg
