# Supplementary material for: Selective androgen receptor degrader (SARD) to overcome antiandrogen resistance in castration-resistant prostate cancer
Source: eLife. 2023 Jan 19;12:e70700. doi: 10.7554/eLife.70700 (PMC9901937; doi:10.7554/eLife.70700)
Supplement: Source data 3. [file elife-70700-data3.zip › Figure source data/Figure 6-source data 1/Figure 6C/Figure 6C-Area.xls]

## Sheet: Sheet1
			DMSO	96.9275	95.2546	107.818
			Z15 5 uM	18.6325	27.913	21.7188
